# Supplementary material for: The role of training on smallholder farmers’ adoption of orange-fleshed sweet potato in Ethiopia
Source: PLoS One. 2026 Jan 20;21(1):e0340709. doi: 10.1371/journal.pone.0340709 (PMC12818620; doi:10.1371/journal.pone.0340709)
Supplement: S3 Data — (XLSX) [file pone.0340709.s003.xlsx]

## Sheet: Sheet1
1.(Perceived ease of use) From a user's perspective, what aspects of adopting biofortified OFSP seem challenging? Please explain?	2. (Perceived ease of use) From a user’s perspective, what aspects of adopting biofortified OFSP seem easy ? Why is that?	3. (Perceived usefulness) As a farmer, which qualities/attributes (e.g. taste, color,..) of OFSP are/would be important for you? And why?	4. (Perceived usefulness)How do the qualities/attributes of OFSP would/contribute to you and your family? (e.g. in terms of income, health, nutrition, work conditions, time, etc.)?	5.(Perceived usefulness)In your opinion, do you think cultivating and consuming biofortified OFSP can affect the nutritional status of your household? How? Please explain?	6.(Perceived usefulness) In your opinion, do you think cultivating biofortified OFSP can affect the economic status of your household? How? Please explain?	7.( Attitude) :When you think of OFSP, please tell us the first 3 words that came to your mind?	8. (Attitude) :What is your opinion about OFSP? What are the barriers and opportunities related to the adoption of biofortified OFSP? Why?	9. (Attitude) If you were to suggest strategies to improve farmers’ attitudes towards the adoption of biofortified OFSP, what would they be? And why?	10. (Behavioral intention): Considering your current farming practices, Would you be willing to adopt/keep planting the crop of OFSP? What factors might change your behavior to adopt(non-adopters) or what is needed to sustain (continue) your adoption behavior (adopters)? Why?	11. (Behavioral intention):Can you share any personal factors (such as education level, previous experience of OFSP, finance, risk tolerance) that might affect your decision-making process when it comes to adopting new crops like biofortified OFSP?	12.( Subjective norms): Can you describe the role and/or influence of friends, family, or other farmers on your decision to adopt and retain biofortified OFSP? (To what extent do you think the opinions of your fellow farmers, family, or community members influence your decision to adopt and retain biofortified OFSP?) why is that?	13.( Subjective norms):How important is the support or encouragement from external (government, financial institution, NGOs, extension services) in influencing your decision to grow biofortified OFSP? Why?	14.( Subjective norms):Have you had any discussions with other farmers about the potential benefits or challenges of cultivating biofortified OFSP? What was their response? Why was that?	15. (Perceived behavioral control) :In your perspective, how confident do you feel about your ability to overcome any challenges associated with cultivating OFSP? And why?	Yield (ton/ha)
several aspects of adopting biofortified Orange-Fleshed Sweet Potato present significant challenges. Firstly, water deficiency is a major obstacle. Adequate irrigation is crucial for the successful cultivation of OFSP, but many farmers struggle with limited water resources, which hampers the growth and yield of these crops. Secondly, access to quality seed is problematic. Farmers often face diffi…	Firstly, it requires minimal soil preparation compared to other crops, thus reducing labor and resource requirements typically associated with traditional farming practices. This simplicity in cultivation can lower entry barriers for farmers, making it accessible even to those with limited agricultural expertise or resources. Additionally, OFSP is known for its early maturing nature. This means i…	As a farmer, I prioritize several key qualities in Orange Fleshed Sweet Potatoes (OFSP) due to their significant impact on both cultivation and market success. Firstly, taste is paramount as it directly influences consumer satisfaction and market demand. OFSP varieties with a rich, sweet flavor not only fetch better prices but also ensure repeat customers, enhancing profitability in the long run.…	Orange Fleshed Sweet Potato (OFSP) contributes significantly to both our health and nutrition. Its high beta-carotene content enhances our overall well-being by boosting immunity and reducing the risk of vitamin A deficiency, which is particularly crucial for our children's growth and development. This nutritional benefit translates directly into reduced healthcare costs, as we experience fewer i…	Cultivating and consuming biofortified Orange Fleshed Sweet Potato (OFSP) can significantly impact the nutritional status of my household. This variety of sweet potato is enriched with essential nutrients such as beta-carotene, which is crucial for vitamin A production in the body. Vitamin A deficiency is a prevalent issue in many communities, leading to serious health problems, especially in you…	cultivating biofortified OFSP has the potential to significantly elevate our household's economic status. It empowers us to increase our income through enhanced productivity and market opportunities while also improving our nutritional and food security status by diversifying our food sources and purchasing power. Thus, the adoption of biofortified OFSP represents a robust strategy for enhancing …	When asked about OFSP, the farmer's initial thoughts centered around three key aspects: taste, color, and affordability. The farmer emphasized that the first thing that came to mind was the delicious taste of OFSP, highlighting its appeal as a food product. Secondly, they noted the vibrant color of OFSP, likely referring to its distinctive orange hue, which is visually striking and characteristic…	while climate change remains a formidable barrier, the opportunities presented by OFSP, such as its water use efficiency and soil adaptability, underscore its potential as a biofortified crop. These factors collectively advocate for further adoption and investment in OFSP cultivation, aiming to mitigate nutritional deficiencies and enhance agricultural sustainability in our region	Intensive Training by the Government: The government should organize comprehensive training programs focused on the benefits and cultivation practices of biofortified OFSP. This training should cover aspects such as nutritional benefits, increased yield potential, pest and disease management, and market opportunities. The training sessions should be hands-on and practical, allowing farmers to dir…	Yes, I am willing to continue planting OFSP due to several compelling reasons. Firstly, its nutritional value is exceptional, providing essential vitamins and minerals that contribute significantly to the health and well-being of my family. Secondly, cultivating OFSP is cost-effective. The initial investment and ongoing cultivation costs are relatively low compared to other crops, making it a fin…	When considering the adoption of new crops such as biofortified Orange Fleshed Sweet Potato (OFSP), several personal factors significantly influence my decision-making process: Education Level: My educational background plays a crucial role as it enhances my understanding of the potential benefits and challenges associated with adopting biofortified OFSP. It helps me grasp technical information, …	The influence of friends, family, and fellow farmers on my decision to adopt and continue cultivating biofortified Orange Fleshed Sweet Potato (OFSP) has been significant. Within our village community, the adoption of new crops like OFSP often initiates discussions among farmers. These discussions are crucial as they allow us to share information, knowledge, and experiences related to the crop. T…	The support and encouragement from external entities such as government, financial institutions, NGOs, and extension services play a crucial role in influencing my decision to grow biofortified Orange Fleshed Sweet Potato (OFSP). This support is highly significant to me personally because it provides vital information, seed incentives, and motivation that are essential for farmers like myself to …	When discussing the potential benefits and challenges of cultivating biofortified Orange Fleshed Sweet Potato (OFSP) with fellow farmers, I received valuable insights. The benefits highlighted were multi-faceted: firstly, biofortified OFSP offers significant nutritional advantages, which is crucial for improving the health outcomes of our community. Secondly, it serves as a reliable source of inc…	In my perspective, I approach the challenges of cultivating OFSP with a blend of cautious optimism and realistic understanding. Agriculture, especially in the case of cultivating Orange Fleshed Sweet Potato (OFSP), presents various challenges ranging from weather uncertainties to pest management and market fluctuations. However, I believe in my ability to navigate these challenges effectively. Fi…	1002
Space Requirements: One major concern is the crop's need for more space. Farmers often have limited land available, and allocating enough area for OFSP cultivation can be difficult. This issue is exacerbated in regions where land is already scarce and intensely cultivated for various crops.	several aspects appear straightforward. These include the ready availability of compost, specifically cow dung, which serves as a rich organic fertilizer enhancing soil fertility. Furthermore, having access to irrigation facilities proves advantageous, ensuring consistent water supply crucial for crop growth and yield stability. Moreover, proper land management practices in the area are already e…	As a farmer, one of the most crucial factors for me regarding Orange Fleshed Sweet Potato is its nutritional quality. OFSP is valued because it offers significant nutritional benefits, such as being rich in vitamin A, which is essential for the health of my family and myself. This aspect is particularly important as it directly impacts our dietary intake and overall well-being. Furthermore, the s…	OFSP plays a pivotal role in our family's life by providing a stable income source, improving our health and nutrition, enhancing our work conditions, and optimizing our time management in farming. These benefits underscore the significance of OFSP not only as a crop but as a cornerstone of our household's resilience and prosperity.	The cultivation and consumption of biofortified Orange Fleshed Sweet Potato (OFSP) can significantly impact the nutritional status of our household in several ways. OFSP is recognized for its enhanced nutritional profile compared to the traditional White Fleshed Sweet Potato (WFSP). While WFSP mainly serves to fill our stomachs, OFSP offers substantial health benefits due to its higher levels of …	Yes, cultivating biofortified OFSP can significantly influence the economic status of a household in several ways. Firstly, the adoption of biofortified varieties often leads to higher yields per unit area compared to traditional varieties. This increased productivity translates directly into higher income for farmers, especially when cultivated on a larger scale.	When prompted to consider OFSP (Orange Fleshed Sweet Potato), the farmer's initial thoughts revolved around three key aspects. Firstly, health emerged as a primary concern, reflecting the nutritional benefits associated with OFSP, such as its high vitamin A content and other essential nutrients. Secondly, the farmer highlighted the importance of good color, likely referring to the vibrant orange …	Opinion about OFSP: OFSP represents a promising advancement in agricultural technology that many farmers, including myself, are eager to adopt. Its biofortified nature addresses concerns about nutrition and food security, particularly for children, offering a valuable alternative to traditional staples like maize and sorghum. Barriers to Adoption: Access to Planting Materials: One significant bar…	To improve farmers' attitudes towards the adoption of biofortified Orange-Fleshed Sweet Potato (OFSP), it is essential to establish an effective platform for information sharing and experience exchange. This platform would serve as a bridge between farmers who have already adopted OFSP and those who have not yet embraced this crop. By creating such a platform, experienced farmers can share their …	As OFSP non-adopters, factors that might encourage us to start planting OFSP include demonstrating its nutritional benefits and cost-effectiveness, providing initial support and resources for seed acquisition and planting, and showcasing successful examples of OFSP farming in similar communities. Ensuring that there is a demand for OFSP in local markets and establishing buy-back programs or coope…	My decision to adopt biofortified OFSP would depend on a combination of factors: my past experience with WFSP, my educational background in agriculture, my understanding of financial implications, and my tolerance for agricultural risks posed by local climatic conditions. These factors collectively shape my approach to exploring new crop opportunities and ensuring sustainable agricultural practic…	The role and influence of friends, family, and fellow farmers on my decision to adopt and maintain biofortified Orange Fleshed Sweet Potato (OFSP) is significant. Working closely with my peers and family means that their interests and ideas profoundly impact my decision-making process. For instance, when my wife suggests exploring new agricultural technologies like biofortified OFSP, I place cons…	comprehensive information provided by these external sources educates farmers about the benefits of biofortified OFSP, including its nutritional value and market demand. This knowledge empowers farmers to make informed decisions and understand the potential impact of growing OFSP on their farms and in their communities. Moreover, seed incentives offered by these entities serve as a practical enco…	I have not had extensive discussions specifically focused on biofortified OFSP with other farmers, primarily because adoption of this crop remains limited within our community. However, we actively engage in formal and informal discussions about various improved and non-improved sweet potato varieties. During these interactions, we exchange insights on the benefits and challenges associated with …	In my perspective, I feel highly confident about my ability to overcome any challenges associated with cultivating Orange Fleshed Sweet Potato (OFSP). This confidence stems from a combination of factors that I believe equip me well for successful cultivation. Firstly, my dedication and work ethic as a hard worker ensure that I am committed to putting in the necessary effort and time required for …	1266
Knowledge Gaps: There are significant gaps in knowledge regarding the cultivation of biofortified OFSP. Many farmers have not received adequate or effective training on the specific techniques required for successful OFSP farming. This includes understanding the best planting practices, pest and disease management, and post-harvest handling. Without proper education and resources, farmers struggl…	The perceived ease of adopting biofortified OFSP from a user's perspective lies in the straightforwardness of agricultural practices like planting and harvesting, the familiar cooking methods, and the promising market potential due to consumer interest in nutritionally superior products.	As a farmer, one of the most crucial attributes of Orange Fleshed Sweet Potato for me is its high nutrient content, particularly its rich vitamin profile. OFSP is known to be a potent source of vitamins such as vitamin A, which plays a critical role in maintaining healthy vision, immune function, and overall growth and development, especially crucial for children. Additionally, OFSP contains othe…	The agronomic advantages of high yield from small plots with OFSP translate into tangible benefits for our family across income stability, health enhancement through better nutrition, improved work conditions, efficient time management, and ultimately, a better quality of life.	yes, I think so	Cultivating biofortified Orange Fleshed Sweet Potato (OFSP) can indeed impact the economic status of a household in several significant ways. From my experience, when I take biofortified OFSP to the market and explain its benefits to potential buyers, such as its natural medicinal properties and enhanced nutritional value, it attracts a premium price. This higher selling price enables me to gener…	When I think of OFSP (Orange Fleshed Sweet Potato), the first three concepts that come to mind are health benefits, economic empowerment for farmers, and community-wide health improvements.	When considering biofortified Orange Fleshed Sweet Potato (OFSP), my opinion is that it presents significant potential despite certain barriers. One prominent barrier is the local weather conditions, particularly foggy climates that may not be conducive to optimal plant growth. However, an important opportunity lies in OFSP's resilience to drought once it reaches maturity. This characteristic can…	it is crucial to address key logistical challenges they face. One significant strategy involves ensuring a reliable and ample supply of quality planting materials. Specifically, establishing a network of seed multipliers within the village and in neighboring villages can greatly facilitate this process. By increasing the number of local seed multipliers, farmers can access planting materials more…	Yes, I am willing to adopt and continue planting the crop of Orange-Fleshed Sweet Potato. The key factors that would influence my decision to adopt this crop include the availability of awareness creation programs and regular follow-ups by agricultural extension services. These measures are crucial because they provide me with the necessary knowledge and support to effectively cultivate OFSP. Fur…	My decision to adopt biofortified OFSP hinges on a combination of factors including education, past experiences, financial implications, risk assessment, access to reliable information, and awareness of market dynamics. Each of these factors plays a crucial role in shaping my perception and eventual decision regarding the adoption of this new crop.	The influence of friends, family, and other farmers on my decision to adopt and retain biofortified OFSP is primarily characterized by encouragement rather than pressure. Their opinions and experiences play a significant role in shaping my choice. Through interactions with fellow farmers, discussions with family members, and insights gained from friends, I have developed a positive exposure to th…	The support and encouragement from external entities such as government agencies, financial institutions, NGOs, and extension services play a critical role in influencing my decision to grow biofortified Orange Fleshed Sweet Potato (OFSP), albeit not primarily due to the current low adoption among farmers. The discussions we have, both formally and informally, predominantly focus on various impro…	When discussing the potential benefits and challenges of cultivating biofortified Orange Fleshed Sweet Potato (OFSP) with other farmers, the predominant sentiment among them is overwhelmingly positive. Most farmers highlight numerous advantages with minimal drawbacks associated with this crop. In our discussions, farmers consistently emphasize several key benefits. Firstly, there is a widespread …	From my perspective, I feel highly confident in our ability to overcome any challenges associated with cultivating Orange Fleshed Sweet Potato (OFSP). Despite encountering a few hurdles, we approach them with optimism due to the numerous opportunities available in this endeavor. One significant challenge we face is the inadequate supply of seeds in the market. This shortage necessitates the need …	897
Training and Support: The lack of access to comprehensive training programs is a significant barrier. Farmers need ongoing support and education to learn and implement the best practices for growing biofortified OFSP. Effective training programs should cover a wide range of topics, from soil preparation and planting methods to harvesting and storage techniques.	Firstly, the crop imposes lower costs as it requires fewer inputs, which makes it economically feasible for farmers to integrate into their existing agricultural practices. This aspect reduces financial barriers and encourages wider adoption among farmers. Secondly, the soil preparation required for biofortified OFSP is comparable to that of white-fleshed sweet potato (WFSP). This similarity mean…	The presence of ample vitamins in OFSP not only contributes to the health and well-being of our families but also reflects positively on our farming efforts. By cultivating crops like OFSP that are nutritionally dense, we contribute directly to improving the nutritional intake of our community and addressing deficiencies that are prevalent, particularly in regions where access to diverse foods is…	The integration of Orange Fleshed Sweet Potato into our farming practices not only enhances our income potential but also promotes better health, improves nutrition, optimizes work efficiency, and strengthens our resilience to agricultural challenges. These combined benefits underscore its importance as a valuable asset in supporting our family's well-being and sustainable livelihoods.	OFSP can indeed have a significant impact on the nutritional status of households. This is primarily due to its enriched nutritional composition, specifically high levels of vitamin A, which is crucial for improving vitamin A status in deficient populations. Different medias has consistently told that biofortified OFSP can effectively address vitamin A deficiency (VAD), a major public health conc…	In my opinion, cultivating biofortified OFSP can significantly influence our household's economic standing. This variety commands a high price in the market due to its nutritional benefits and scarcity in supply, allowing us to potentially earn higher income. By cultivating biofortified OFSP, we can capitalize on this market demand. For instance, I have observed that even neighboring villages are…	vibrant color, inherent sweetness, and cost-effectiveness in production. These characteristics underscore OFSP's appeal and practical advantages in agricultural contexts, emphasizing its visually appealing appearance, naturally sweet flavor profile, and the economic efficiency associated with its cultivation. This robust data underscores the farmer's informed perspective on OFSP, showcasing its d…	while there are challenges such as land scarcity, climate change impacts, and access to planting materials, the presence of irrigation infrastructure, favorable soil conditions, and the early maturity of biofortified OFSP present significant opportunities. Addressing these barriers through targeted interventions and support mechanisms could greatly enhance the adoption and success of biofortified…	Providing Quality Training: Conduct comprehensive training programs for both farmers and Development Agents (DAs). These trainings should cover the benefits of OFSP, cultivation techniques, pest management, and post-harvest practices. Quality training equips farmers with the necessary knowledge and skills, increasing their confidence in adopting and managing OFSP crops.	Yes, I am committed to continuing the cultivation of Orange-Fleshed Sweet Potato (OFSP) in my farming practices. The primary reasons for this commitment are the significant health benefits it offers to my family and me, as well as the potential positive impact on our overall wellbeing. To sustain and potentially increase my production of OFSP, several key factors are crucial. Firstly, having time…	When considering the adoption of new crops like biofortified Orange Fleshed Sweet Potato (OFSP), several personal factors significantly influence my decision-making process: Education Level: My level of education plays a crucial role as it impacts my understanding of the benefits, risks, and requirements associated with cultivating biofortified OFSP. A higher education level might mean I have a b…	The influence of friends, family, and fellow farmers plays a crucial role in my decision to adopt and retain biofortified Orange Fleshed Sweet Potato (OFSP). Firstly, my family's opinion matters significantly in my agricultural decisions. Their support and encouragement towards adopting OFSP, possibly due to its nutritional benefits or market advantages, influence my choices deeply. Their practic…	The support or encouragement from external entities such as government, financial institutions, NGOs, and extension services plays a crucial role in influencing my decision to cultivate biofortified OFSP (Orange Fleshed Sweet Potato). While there is existing support, its current scope falls short of what is truly needed. For instance, initiatives like seed subsidies and comprehensive training pro…	Yes, I've had several discussions with fellow farmers regarding the potential benefits and challenges of cultivating biofortified Orange Fleshed Sweet Potato (OFSP). Our conversations primarily revolved around the numerous advantages it offers, particularly its enhanced nutritional value. We are keenly interested in understanding its successful cultivation methods, particularly from neighboring v…	In my perspective, I feel reasonably confident about my ability to overcome challenges associated with cultivating OFSP. This confidence stems from both my experience in farming and my proactive approach to learning and problem-solving. Over the course of my farming career, I have encountered various challenges such as pests, weather fluctuations, and market uncertainties. Each time, I have manag…	1370
The challenges of adopting biofortified OFSP from a farmer's perspective include the difficulty of managing it alongside other crops due to its specific care requirements, its competitive nutrient absorption which adversely affects other crops, and the insufficient knowledge and training needed to cultivate it successfully.	Firstly, the requirement of fertile land stands out as a significant advantage. Biofortified OFSP does not necessitate exceptionally rich soils and can thrive in moderately fertile conditions, making it accessible to a wider range of farming landscapes. This lowers the entry barrier for farmers who may not have access to or own extremely fertile land. Secondly, the ease of soil preparation plays …	The presence of ample vitamins in OFSP not only contributes to the health and well-being of our families but also reflects positively on our farming efforts. By cultivating crops like OFSP that are nutritionally dense, we contribute directly to improving the nutritional intake of our community and addressing deficiencies that are prevalent, particularly in regions where access to diverse foods is…	the attributes of OFSP its maturity period, nutritional value, and low production cost combine to positively impact our family's income, health, nutrition, work conditions, and time management. By leveraging these qualities effectively, we can achieve greater economic stability, improved health outcomes, and a more balanced lifestyle.	The cultivation and consumption of biofortified OFSP represent a comprehensive strategy to bolster the nutritional status of households. By providing a diverse array of nutrients, particularly vitamin A, biofortified OFSP plays a pivotal role in promoting better health outcomes and addressing nutritional deficiencies within communities.		The first three words that come to mind when thinking about Orange Fleshed Sweet Potatoes, the farmer responded with "Taste, low cost, low management (low effort)." This suggests that I perceives OFSP as having a desirable taste profile while also being economically feasible and requiring minimal effort to cultivate and manage.	I believe Orange Fleshed Sweet Potato holds significant promise as a biofortified crop. Its enhanced nutritional value presents a valuable opportunity for addressing malnutrition, particularly vitamin A deficiency, which is prevalent in many communities. challenges like power disruptions and land competition exist, opportunities such as water access, farming experience, and input availability pro…	Organizing Experience Sharing Sessions: Facilitate sessions where farmers can share their experiences with OFSP cultivation. These sessions allow farmers to learn from each other's successes and challenges, fostering a supportive community. Seeing peers successfully grow and benefit from OFSP can be a powerful motivator for hesitant farmers.	As a non-adopter my willingness to continue planting OFSP is driven by health benefits and potential to enhance our wellbeing. Ensuring timely access to planting materials, acquiring more knowledge about its cultivation/consumption, and receiving technical support are the key factors that will potentially increase my adoption of OFSP in the long term.	Factors such as education level, risk tolerance, and financial considerations significantly influence my decision-making process regarding adopting new crops like biofortified Orange Fleshed Sweet Potato (OFSP). Education Level: A higher education level equips me with a better understanding of the benefits and potential challenges associated with new agricultural practices and technologies. It al…	The decision to adopt and maintain biofortified Orange Fleshed Sweet Potato (OFSP) can indeed be significantly influenced by various social factors such as family, close friends, and fellow farmers within the community. In our context, the opinions and behaviors of these social groups play a crucial role in shaping individual decisions regarding agricultural practices. Family members, particularl…	Support and encouragement from external entities such as government agencies, financial institutions, NGOs, and extension services play a crucial role in influencing my decision to grow biofortified Orange Fleshed Sweet Potato (OFSP) for several compelling reasons. Firstly, access to such supports enhances awareness and knowledge among myself, my family, and fellow farmers about the benefits and …	In discussions with fellow farmers, we extensively covered the potential advantages and obstacles associated with cultivating biofortified Orange Fleshed Sweet Potato (OFSP). Regarding the benefits, there is unanimous agreement on two key points. First and foremost, there is a strong consensus that biofortified OFSP offers significant nutritional benefits upon consumption. This variety is rich in…	In my perspective, I feel highly confident in my ability to overcome any challenges associated with cultivating Orange Fleshed Sweet Potato (OFSP). This confidence stems from my extensive experience and thorough understanding of the crop's requirements and potential risks. Having cultivated OFSP for several seasons, I have encountered and successfully managed various challenges that can arise in …	1294
Several aspects of adopting biofortified orange-fleshed sweet potato appear challenging. Firstly, there is a significant concern regarding the availability of quality vines. Farmers often face difficulties in accessing high-quality planting material, which is crucial for successful cultivation. The scarcity of reliable sources for these vines can impede the adoption process. Secondly, climatic ch…	Firstly, these sweet potatoes mature relatively quickly compared to other varieties, which means farmers can harvest them sooner, leading to quicker returns on investment and food security. Secondly, biofortified OFSP is known to offer higher yields per unit of land compared to traditional varieties. This aspect is crucial for farmers looking to maximize their output and profitability while poten…	the vibrant color of OFSP helps our kids to be attracted, which is beneficial for overall health and may help in preventing some diseases. This aspect is significant for us as farmers because it underscores the value of growing crops that not only sustain us economically but also fulfill crucial dietary needs.	The combination of high nutritional value and cost-effective production of OFSP not only boosts our family's health and nutrition but also supports our economic sustainability, enhances work conditions, and optimizes time management. These attributes underscore the significant positive impact OFSP has on our lives, making it a cornerstone of our agricultural and household strategy.	The adoption of biofortified OFSP positively affects household nutritional status by providing a reliable source of essential nutrients, promoting dietary diversity, and contributing to sustainable food systems. This holistic approach not only addresses immediate nutritional needs but also supports long-term health and well-being within the community.	In my opinion, cultivating biofortified OFSP can significantly influence our household's economic standing. This variety commands a high price in the market due to its nutritional benefits and scarcity in supply, allowing us to potentially earn higher income. By cultivating biofortified OFSP, we can capitalize on this market demand. For instance, I have observed that even neighboring villages are…	taste, vibrant color, and impressive drought resistance. These attributes highlight OFSP's appeal and resilience in agricultural contexts, showcasing its ability to withstand challenging environmental conditions while maintaining desirable sensory qualities.	In my opinion, Orange Fleshed Sweet Potato (OFSP) represents a promising biofortified crop with significant potential for addressing nutritional deficiencies. However, several barriers and opportunities influence its adoption in agricultural practices. Barriers to the widespread adoption of biofortified OFSP include challenges related to water availability and land suitability. Water scarcity can…	Facilitating Access to Seeds: Ensure that farmers have easy access to high-quality OFSP seeds. This can be achieved by encouraging and supporting seed multipliers, who can produce and distribute seeds locally. Governments and other stakeholders should collaborate to create a reliable supply chain for OFSP seeds, making them readily available and affordable.	Yes, I am willing to continue planting the crop of Orange-Fleshed Sweet Potatoes (OFSP) due to its significant benefits. The crop is highly advantageous in terms of both consumption and sales. Additionally, it is produced at a lower cost compared to other crops. These factors make it a sustainable and economically viable option for my farming practices.	Factors such as education level, previous experience with biofortified crops like Orange Fleshed Sweet Potato (OFSP), financial resources, and risk tolerance significantly influence my decision-making process regarding the adoption of new crops like biofortified OFSP.	The influence of friends, family, and fellow farmers significantly impacts my decision to adopt and maintain biofortified Orange Fleshed Sweet Potato (OFSP). When I hear positive feedback from other farmers about the advantages of this crop, it reinforces my interest in cultivating it. Their experiences and testimonials about increased yields, nutritional benefits, and overall resilience of biofo…	The support and encouragement provided by external entities such as government, financial institutions, NGOs, and extension services play a crucial role in influencing my decision to grow biofortified Orange Fleshed Sweet Potato (OFSP), both presently and in the future. This influence stems from their pivotal role in enhancing our knowledge and awareness about new agricultural technologies. Speci…	Yes, I have had discussions with other farmers regarding the cultivation of biofortified Orange-Fleshed Sweet Potato (OFSP). During our conversation, we extensively explored the higher yield potential of OFSP and several other advantageous aspects of this crop. The farmers responded positively, expressing interest in its cultivation. They were particularly impressed by the increased productivity,…	Considering the question on my confidence in overcoming challenges associated with cultivating OFSP, I would describe my perspective as cautious rather than fully confident. My approach to farming is influenced by a natural tendency towards risk aversion. This means that while I am dedicated to learning and improving my farming practices, I acknowledge that there are uncertainties and challenges …	892
several significant challenges. Firstly, securing adequate land can be problematic, particularly for small-scale farmers who may already be utilizing most of their available space for other essential crops. Secondly, prolonged drought poses a substantial risk to the successful cultivation of OFSP. Drought conditions can severely impact the growth and yield of the crop, making it an unreliable opt…	The combination of fertile land, access to irrigation water, and our agricultural expertise provides a robust foundation for adopting biofortified OFSP.	When considering the qualities and attributes of Orange Fleshed Sweet Potatoes (OFSP) that are important to me as a farmer, there are several key factors that stand out: Firstly, taste is crucial. OFSP varieties that have a delicious taste are not only more appealing to consumers but also contribute to the overall marketability of the produce. This attribute can enhance customer satisfaction and …	several key benefits of Orange Fleshed Sweet Potato in relation to income, health, nutrition, and low production management.	Yes, cultivating and consuming biofortified OFSP can profoundly affect the nutritional status of our household in several ways. Firstly, biofortified OFSP offers enhanced levels of key nutrients such as vitamin A, which is crucial for vision, immune function, and overall growth and development, especially in children and pregnant women. By incorporating biofortified OFSP into our diet, we can add…	In my opinion, cultivating biofortified Orange Fleshed Sweet Potato (OFSP) could significantly impact the economic status of my household. This is primarily due to the higher market price commanded by biofortified OFSP. With its nutritional benefits and increased consumer demand, there is currently a lower supply in the market. Therefore, as a farmer, if I focus on producing biofortified OFSP, I …	When I think of OFSP, the first three things that come to mind are its taste, color, and nutritional value. Firstly, the taste of OFSP is notably distinct, offering a sweet and savory profile that stands out among other varieties of sweet potatoes. Secondly, the vibrant color of its orange flesh not only enhances its visual appeal but also signifies its rich content of beta-carotene, a precursor …	In my opinion, OFSP (Orange Fleshed Sweet Potato) presents a promising opportunity for agricultural development. When considering the adoption of biofortified OFSP, several factors come into play: challenges such as land scarcity pose barriers to the widespread adoption of biofortified OFSP, opportunities in water availability, suitable weather conditions, and soil fertility management can be lev…	providing us with the necessary knowledge, support, and incentives especially with inputs helps us to be motivated and be productive	For farmers who have not yet adopted OFSP, understanding its nutritional benefits, market demand, and cost-effectiveness could influence our decision to start planting it. For current adopters, continued education on best farming practices, access to quality seeds, and market support are essential to maintain their adoption behavior. Ensuring these factors will help in maximizing yields, improvin…	My educational background provides the necessary knowledge base, while my risk tolerance dictates my readiness to navigate uncertainties associated with adopting new crops like biofortified OFSP. These factors collectively inform my decision-making process, guiding whether I choose to integrate innovative crops into my farming practices.	The influence of friends, family, and other farmers on my decision to adopt and retain biofortified OFSP is considerable. Their opinions and support play a pivotal role in shaping my choices regarding agricultural practices. Family members, particularly those involved in farming or who rely on our agricultural output, provide crucial insights and encouragement. Their understanding of the benefits…	The support and encouragement from external entities such as government, financial institutions, NGOs, and extension services play a crucial role in influencing my decision to grow biofortified Orange Fleshed Sweet Potato (OFSP). Specifically, the assistance from extension services is highly significant due to their role in creating awareness. Extension services are pivotal in providing essential…	Yes, I have had discussions with other farmers about the potential benefits and challenges of cultivating biofortified Orange-Fleshed Sweet Potato (OFSP). During these conversations, several challenges were highlighted. The most significant challenge mentioned was the lack of information. Many farmers feel they do not have sufficient knowledge about the cultivation practices, benefits, and market…	In my perspective, I feel somewhat apprehensive about my ability to confidently overcome challenges associated with cultivating OFSP .This uncertainty stems primarily from limited access to expert guidance and closely tailored support regarding potential challenges. As a farmer, I recognize the importance of having robust data and expert advice to navigate various aspects of OFSP cultivation effe…	706
One significant issue is the access to sufficient water resources, which is crucial for the successful cultivation of OFSP. Additionally, acquiring adequate and suitable land for planting these crops can be difficult for many farmers. Another challenge is the threat posed by insects and animals, which can cause substantial damage to the crops, leading to potential losses. Furthermore, the impacts…	The perceived ease in preparing land, conserving, and harvesting biofortified OFSP, coupled with its low production costs, underscores why we farmers find its adoption advantageous from a user’s perspective.	the ability of OFSP to be harvested throughout the year is extremely advantageous. This trait ensures a steady and consistent income stream for farmers, as it minimizes the impact of seasonal fluctuations in production. It also allows for better planning and management of resources throughout the year.	The qualities of Orange Fleshed Sweet Potato offer substantial benefits to both me and my family across several critical dimensions. Firstly, its relatively short maturation period significantly enhances our agricultural productivity and income stability. This rapid growth cycle allows for quicker turnaround times between planting and harvest, enabling us to generate income more frequently throug…	I believe cultivating and consuming biofortified Orange Fleshed Sweet Potato can significantly impact the nutritional status of our household. Biofortified OFSP is known to be rich in essential nutrients such as vitamin A, which is crucial for vision, immune function, and overall growth and development, particularly in children. Studies have shown that regular consumption of biofortified OFSP can…	I believe cultivating biofortified Orange Fleshed Sweet Potato (OFSP) has the potential to positively impact the economic status of my household. Biofortified OFSP, enriched with essential nutrients like Vitamin A, can contribute significantly to improved health outcomes among consumers, potentially reducing healthcare costs associated with vitamin deficiencies.	The first three words that come to mind when thinking about Orange Fleshed Sweet Potato, "Health, low cost, drought resistant." This indicates that the farmer perceives OFSP primarily through its health benefits, cost-effectiveness, and resilience to drought conditions. These insights underscore OFSP's significance not only in terms of nutritional value but also in agricultural sustainability and…	In my opinion, Orange Fleshed Sweet Potato holds significant promise as a biofortified crop, offering enhanced nutritional benefits such as high levels of vitamin A. However, its widespread adoption faces several notable barriers. Firstly, there is a critical shortage of quality OFSP seeds available to farmers, which limits our ability to scale up cultivation effectively. Without adequate access …	helping farmers to overcome barriers related to lack of experience and knowledge, financial constraints, market uncertainty, and technical challenges, thereby fostering a positive attitude towards the adoption of biofortified OFSP.	Yes, I am willing to continue planting Orange-Fleshed Sweet Potato due to several key benefits it offers. Primarily, OFSP serves as a vital source of food for my household, contributing significantly to our nutritional needs. The crop is rich in essential vitamins, particularly vitamin A, which is crucial for maintaining good health. Additionally, OFSP is advantageous from an economic perspective…	One of the key factors influencing my decision-making process when considering adopting new crops like biofortified Orange Fleshed Sweet Potato (OFSP) revolves around my risk tolerance and financial capabilities. Specifically, I assess the financial feasibility of acquiring the planting materials required for OFSP cultivation. From what I have gathered, there is concern that these materials might…	When considering the adoption and retention of biofortified Orange Fleshed Sweet Potato (OFSP), the opinions and influence of friends, family, and fellow farmers play a pivotal role in my decision-making process. Their impact is profound because their perspectives and experiences can significantly shape my understanding and attitude towards adopting this new variety of sweet potato. The encourage…	The support and encouragement from external entities such as government agencies, financial institutions, NGOs, and extension services play a crucial role in influencing my decision to grow biofortified Orange Fleshed Sweet Potato (OFSP). This support is extremely important for several reasons. Firstly, government initiatives provide essential training programs that equip farmers like myself with…	While I haven't engaged in in-depth discussions about cultivating OFSP with other farmers, I have overheard numerous positive remarks about the crop from my peers. Many farmers have highlighted its high nutritional value, particularly its rich content of beta-carotene, which is vital for addressing vitamin A deficiencies. Additionally, they have praised its potential for improving food security a…	In my perspective, I am generally confident in my ability to overcome challenges associated with cultivating OFSP (Orange Fleshed Sweet Potato). However, it's important to acknowledge that certain natural catastrophes pose significant difficulties that are beyond our immediate control. For instance, managing through droughts and locust infestations can be exceptionally challenging due to their un…	1538
One significant obstacle is the insufficient power supply needed for irrigation systems, which hinders the ability to properly water and maintain the crops. This issue is particularly problematic in areas where electricity or fuel for generators is unreliable or costly, limiting the efficiency and effectiveness of irrigation practices. Additionally, there is a notable shortage of arable land avai…	The aspects of adopting biofortified Orange Fleshed Sweet Potato (OFSP) that seems relatively straightforward is the preparation of land. Based on my experience, this initial step involves clearing the land, tilling, and making it ready for planting biofortified OFSP. The process is considered easy because it typically follows conventional agricultural practices with which farmers are familiar. M…	drought resistance is a significant attribute, particularly in regions prone to erratic weather patterns or prolonged dry spells. Drought-resistant OFSP varieties can withstand periods of limited water availability, thereby reducing the risk of crop failure and ensuring more reliable yields even under challenging environmental conditions.	several key benefits of Orange Fleshed Sweet Potato in relation to income, health, nutrition, and low production management.	The recent cultivation and consumption of biofortified Orange Fleshed Sweet Potato has noticeably impacted the nutritional status of my household. Our experience with OFSP has brought about positive changes, particularly in the health and preferences of my family members	There may be initial uncertainties, but I believe the cultivation of biofortified OFSP presents a promising opportunity to enhance the economic status of my household through improved health outcomes, increased income from higher-value crops, cost savings, and enhanced resilience to environmental challenges. These factors combined suggest a potential positive impact on the economic well-being of …	yield, taste, and cost-effectiveness	Regarding my opinion on Orange Fleshed Sweet Potato (OFSP), I believe it presents a significant opportunity in addressing nutritional deficiencies. Biofortified OFSP, in particular, offers enhanced levels of beta-carotene, which can combat Vitamin A deficiency prevalent in our region. Barriers to adopting biofortified OFSP include challenges with pest management, as insects and animals can damage…	Educational Training Programs: Knowledge Enhancement: By providing detailed training sessions, farmers can gain a thorough understanding of the benefits and cultivation practices of biofortified OFSP. This knowledge encompasses nutritional benefits, potential yield improvements, pest and disease management, and market opportunities. Skill Development: Practical, hands-on training helps farmers ac…	As a non-adopter of Orange-Fleshed Sweet Potato, I am indeed willing to adopt this crop in my farming practices. I have heard extensively about its benefits, particularly its high nutritional value, which is vital for improving the health of my family and community. The high yield potential of OFSP is also a significant factor, as it promises better productivity compared to other crops currently …	My decision-making process regarding the adoption of biofortified OFSP is informed by a combination of educational background, practical experience with OFSP, financial feasibility, risk assessment, and market understanding. These factors collectively guide my evaluation and eventual adoption of new agricultural practices and crops on my farm.	The influence of friends, family, and fellow farmers plays a significant role in my decision to adopt and maintain biofortified Orange Fleshed Sweet Potato (OFSP). Their opinions and discussions about the benefits and challenges of newly introduced crops have a profound impact on my farming choices. Among friends and family, there are frequent discussions where they share their perspectives on bi…	Support and encouragement from external entities such as government, financial institutions, NGOs, and extension services play a pivotal role in our decision-making process regarding the cultivation of biofortified OFSP. Specifically, their assistance can significantly impact our farming practices in several crucial ways. Firstly, distribution of high-quality seeds is paramount. Access to certifi…	Yes, I have had discussions with other farmers about the potential benefits and challenges of cultivating biofortified Orange-Fleshed Sweet Potatoes (OFSP). The majority of them are very enthusiastic about the benefits. They particularly appreciate how OFSP can improve nutrition and health outcomes, given its high vitamin A content. They also see the potential for increased market demand due to i…	Considering the question about my confidence in overcoming challenges associated with cultivating OFSP (Orange Fleshed Sweet Potato), I must honestly express a lack of confidence. This sentiment stems primarily from my risk tolerance level when it comes to agricultural ventures. To elaborate, while I acknowledge the potential benefits of cultivating OFSP such as improved nutrition, market demand,…	2381
Adopting biofortified Orange-Fleshed Sweet Potato presents several challenges. One major issue is the threat posed by an insect known as "urto," which specifically targets and damages OFSP crops. This pest can significantly reduce the yield and quality of the sweet potatoes, making it difficult for farmers to maintain a consistent and healthy crop. Additionally, there is the challenge of water sc…	From the user's perspective, the ease of adopting biofortified OFSP primarily stems from its drought resistance, anticipated lower production costs with higher yields, and simplified land preparation.	As a farmer, the ideal attributes of OFSP include its appealing taste, ability to be harvested year-round, capacity to provide lasting satiety, and potential for generating income.	The attributes of Orange Fleshed Sweet Potato contribute significantly to both the well-being and economic stability of my family in several profound ways. Firstly, OFSP requires minimal effort in cultivation while delivering consistently high yields. This efficiency translates into increased income for my family, as it allows us to allocate resources and time more effectively across our agricult…	Through the cultivation and consumption of biofortified OFSP, households not only improve their nutritional intake but also strengthen their resilience to food insecurity, thereby promoting overall health and well-being within the community. This holistic approach underscores the transformative potential of biofortified crops in addressing nutritional deficiencies and enhancing food security on a…	The cultivation of biofortified OFSP positively influences the economic status of households by commanding higher market prices and reducing production costs, thereby increasing profitability per unit of land cultivated. These economic gains, coupled with potential socio-economic benefits at the community level, underscore the significance of biofortified OFSP as a sustainable agricultural innova…	Firstly, taste was highlighted, indicating a positive sensory experience associated with consuming OFSP. Secondly, yield was mentioned, suggesting a productive outcome in terms of crop production. Lastly, the mention of low cost underscores the economic feasibility and affordability of cultivating OFSP. These aspects collectively highlight the farmer's perspective on OFSP, emphasizing its favorab…	When discussing the adoption of biofortified Orange Fleshed Sweet Potato (OFSP), it's essential to consider both the barriers and opportunities associated with its cultivation, while barriers like land scarcity and climate change pose significant challenges to the adoption of biofortified OFSP, opportunities provided by fertile land and access to irrigation systems offer a promising pathway for e…	Experience Sharing Sessions: Peer Learning: Facilitating platforms where farmers can share their experiences allows them to learn from each other's successes and challenges. This peer-to-peer interaction can be more relatable and convincing than theoretical knowledge alone. Success Stories: Highlighting successful case studies and testimonials from farmers who have already adopted biofortified OF…	Yes, I would be willing to adopt planting Orange-Fleshed Sweet Potato (OFSP). As a non-adopter, the primary factor influencing my decision is the availability of comprehensive information about the crop. This includes knowledge on cultivation techniques, benefits, market potential, and pest management strategies. To facilitate this, it is crucial that our development agents receive thorough train…	my decision-making process regarding the adoption of biofortified OFSP is influenced by a combination of my education level, previous experience with OFSP production, financial considerations, and risk tolerance. These factors collectively inform my assessment of the feasibility, benefits, and potential challenges associated with integrating biofortified OFSP into my farming practices.	The influence of friends, family, and fellow farmers plays a crucial role in my decision to adopt and continue growing biofortified Orange Fleshed Sweet Potato (OFSP). Family pressure, in particular, holds significant sway over my choices. The opinions and experiences shared by fellow farmers also carry considerable weight. When considering the adoption of biofortified OFSP, the perspectives of m…	The support and encouragement provided by external entities such as government, financial institutions, NGOs, and extension services can play a significant role in influencing farmers' decisions to grow biofortified Orange Fleshed Sweet Potato (OFSP). While not always determinative, these external factors can have meaningful impacts, particularly through avenues such as training programs and the …	Yes, I have engaged in numerous discussions with other farmers about the potential benefits and challenges of cultivating biofortified Orange-Fleshed Sweet Potatoes (OFSP). During these conversations, fellow farmers have consistently tried to persuade me about the positive aspects of this crop. They highlighted several key benefits, such as its enhanced nutritional value, particularly its high vi…	In my perspective, I feel somewhat apprehensive about my ability to confidently overcome challenges associated with cultivating OFSP .This uncertainty stems primarily from limited access to expert guidance and closely tailored support regarding potential challenges. As a farmer, I recognize the importance of having robust data and expert advice to navigate various aspects of OFSP cultivation effe…	2077
Firstly, the prevalence of insect infestations poses a major obstacle. Farmers often struggle to manage pests effectively, which can lead to reduced crop yields and increased costs for pest control measures. This issue is exacerbated by the limited availability of effective, affordable, and environmentally friendly insecticides. Secondly, land shortage is a critical issue. Many small-scale farmer…	The ease of adopting biofortified OFSP lies in its straightforward management post-planting, facilitated by characteristics such as early maturation and the promise of higher income generation.	As a farmer, the ideal attributes of OFSP include its appealing taste, ability to be harvested year-round, capacity to provide lasting satiety, and potential for generating income.	the nutritional value of OFSP is particularly beneficial. Rich in essential vitamins, especially Vitamin A, which is crucial for eye health and immune function, OFSP enhances the nutritional intake of my family. This contributes directly to improved health outcomes, reducing the incidence of malnutrition and related health issues among family members. In terms of work conditions, the ease of grow…	By regularly consuming biofortified OFSP, our household can potentially address nutritional deficiencies, particularly Vitamin A deficiency, which is known to cause serious health issues such as impaired vision and weakened immune function. This improvement in nutritional intake can lead to better overall health outcomes, particularly for vulnerable groups like children and pregnant women.	I believe cultivating biofortified Orange Fleshed Sweet Potato (OFSP) has the potential to positively impact the economic status of my household. Biofortified OFSP, enriched with essential nutrients like Vitamin A, can contribute significantly to improved health outcomes among consumers, potentially reducing healthcare costs associated with vitamin deficiencies.	Taste, low cost, yield	In my opinion, Orange Fleshed Sweet Potato (OFSP) holds significant promise for addressing nutritional deficiencies. One of the key barriers to its widespread adoption, especially in areas like ours where land availability is limited, is the challenge of allocating sufficient space for its cultivation. However, this can be mitigated by focusing on opportunities such as efficient water management …	Develop Comprehensive Seed Distribution Channels :One of the critical strategies to enhance farmers' attitudes towards adopting biofortified OFSP is to develop comprehensive and reliable seed distribution channels. This involves: Ensuring Accessibility: Farmers need easy and reliable access to high-quality OFSP planting materials. This could be achieved through the establishment of local seed ban…	I initially adopted the cultivation of OFSP but eventually ceased growing it due to shifting priorities in my farming activities. However, I have now decided to resume cultivating OFSP for several compelling reasons: Yield and Nutritional Benefits: The OFSP crop is known for its high yield, which significantly contributes to food security for my family. Additionally, it is a rich source of essent…	Based on my educational background and previous experiences with OFSP, along with considerations of finance and risk tolerance, several factors influence my decision-making process regarding adopting new crops like biofortified OFSP. Firstly, my education level has equipped me with a deeper understanding of agricultural innovations and their potential benefits. This knowledge allows me to critica…	The influence of friends, family, and fellow farmers plays a significant role in my decision to adopt and retain biofortified Orange Fleshed Sweet Potato (OFSP). Their opinions and actions carry considerable weight in shaping my agricultural practices. When I observe that my family and friends have already adopted biofortified OFSP and are benefiting from it, it strongly motivates me to follow su…	External support and encouragement, such as that from government agencies, financial institutions, NGOs, and extension services, play a crucial role in influencing my decision to grow biofortified Orange Fleshed Sweet Potato (OFSP). Access to finance, for instance, significantly enhances farming operations by providing capital for investments in new crops like biofortified OFSP. This financial su…	Yes, I have had several discussions with other farmers about cultivating biofortified orange-fleshed sweet potatoes (OFSP). During these conversations, we primarily focused on the potential benefits, particularly in terms of improving household income. Many farmers expressed positive interest due to the enhanced nutritional value and market demand for OFSP. They believe that cultivating this crop…	I feel very confident in my ability to overcome any challenges associated with cultivating Orange Fleshed Sweet Potato (OFSP). Having immersed myself in this endeavor, I have acquired a comprehensive understanding of every procedure necessary. From planting and maintaining optimal soil conditions to managing pests and diseases, I am well-prepared. My confidence stems from hands-on experience and …	1391
One significant issue is the lack of reliable power supply, which hampers irrigation efforts crucial for crop growth and productivity. Without consistent power, farmers struggle to maintain the necessary irrigation schedules, impacting the quality and yield of OFSP. Additionally, the availability and suitability of land pose challenges. Securing appropriate land for cultivating biofortified OFSP …	Firstly, in terms of production, cultivating biofortified OFSP is perceived as manageable and uncomplicated. This perception stems from its natural resilience and adaptability to diverse farming conditions, which minimizes the need for intensive agricultural inputs and expertise. Moreover, from a consumption perspective, integrating biofortified OFSP into diets is perceived as straightforward due…	drought resistance is a significant attribute, particularly in regions prone to erratic weather patterns or prolonged dry spells. Drought-resistant OFSP varieties can withstand periods of limited water availability, thereby reducing the risk of crop failure and ensuring more reliable yields even under challenging environmental conditions.	several key benefits of Orange Fleshed Sweet Potato in relation to income, health, nutrition, and low production management.	Yes, I strongly believe that cultivating and consuming biofortified Orange Fleshed Sweet Potato (OFSP) can significantly impact the nutritional status of our household. Biofortified OFSP is known for its dual benefits of high yield and enhanced nutritional value. Firstly, it has been observed to yield more abundantly compared to traditional varieties, ensuring a stable and potentially increased f…	The cultivation of biofortified OFSP positively influences the economic status of households by commanding higher market prices and reducing production costs, thereby increasing profitability per unit of land cultivated. These economic gains, coupled with potential socio-economic benefits at the community level, underscore the significance of biofortified OFSP as a sustainable agricultural innova…	vibrant color, delightful taste, and its significant contribution to income generation.	OFSP presents a promising opportunity within our agricultural landscape. It aligns seamlessly with our agroecological practices and is well-suited to our local weather conditions. One significant opportunity lies in its potential to enhance nutrition and food security, given its rich vitamin A content, which is crucial for combating deficiencies prevalent in our community. However, several barrie…	Strengthening the Value Chain: Enhancing the entire value chain from production to consumption is crucial for fostering positive attitudes towards biofortified OFSP. Key strategies include: Training and Education: Providing farmers with education and training on the benefits of biofortified OFSP, effective farming practices, and post-harvest handling. Demonstration plots and farmer field schools …	yes, I will adopt and factors That Would Sustain My Adoption of OFSP: To ensure that I continue growing OFSP, several factors are critical: Continuous Market Demand: Sustained or increasing demand in the market will ensure that the crop remains profitable. Market access and the ability to sell the produce at a fair price are essential. Access to Quality Seeds and Agricultural Inputs: Consistent a…	My decision-making process regarding adopting new crops like biofortified Orange-Fleshed Sweet Potato (OFSP) is influenced by several personal factors. Firstly, my educational background has been instrumental. Although formal education has provided me with knowledge and critical thinking skills, I also appreciate the perspective that sometimes being less educated can allow one to be more open to …	The influence of friends, family, and fellow farmers on my decision to adopt and retain biofortified Orange Fleshed Sweet Potato (OFSP) is minimal. My family and other farmers around me have not played a significant role in shaping my choice. However, the opinions and actions of the government have had some impact. Specifically, government policies that encourage or even enforce the production of…	The support or encouragement from external entities such as government, financial institutions, NGOs, and extension services plays a significant role in influencing my decision to grow biofortified Orange Fleshed Sweet Potato (OFSP). While initially, I indicated it may not seem crucial, further exploration reveals its substantial importance. Government initiatives provide critical resources such …	Yes, I've had several discussions with fellow farmers regarding the potential benefits and challenges of cultivating biofortified Orange Fleshed Sweet Potato (OFSP). Our conversations primarily revolved around the numerous advantages it offers, particularly its enhanced nutritional value. We are keenly interested in understanding its successful cultivation methods, particularly from neighboring v…	In my perspective, I feel very confident about my ability to overcome any challenges associated with cultivating Orange Fleshed Sweet Potatoes (OFSP). This confidence stems from a deep understanding and practical application of my indigenous knowledge regarding such crops. Over the years, I have accumulated valuable experience in managing risks specific to these crops, which has equipped me with …	1984
the unpredictable impacts of climate change exacerbate these challenges. Erratic weather patterns, including irregular rainfall and temperature fluctuations, can adversely affect OFSP cultivation. Farmers must contend with adapting their practices to mitigate these climate risks, such as implementing resilient farming techniques or exploring alternative irrigation methods.	From a user's perspective, adopting biofortified OFSP seems easy primarily due to its straightforward production and consumption processes. As far as I understand, cooking biofortified OFSP is convenient and can be done at any time. This simplicity in both growing and preparing the crop contributes significantly to its ease of adoption.	Taste, color, and yield are indispensable qualities of OFSP for a farmer like me. They not only address consumer preferences and nutritional needs but also ensure economic viability and resilience in agriculture. These factors collectively contribute to the success and sustainability of my farming enterprise, making OFSP a valuable crop choice.	Orange Fleshed Sweet Potato offers significant benefits to both my family and me. Firstly, in terms of nutrition, OFSP is rich in beta-carotene, which is crucial for eye health and immune function. Regular consumption can help prevent vitamin A deficiency, particularly important for growing children and pregnant women in our community. Secondly, OFSP contributes to higher income. As a farmer cult…	When considering the cultivation and consumption of biofortified Orange Fleshed Sweet Potato, I firmly believe it can significantly impact the nutritional status of my household. Biofortified OFSP is enriched with essential nutrients like Vitamin A, which is crucial for health, especially in regions where deficiencies are prevalent. From a cultivation standpoint, biofortified OFSP has shown highe…	cultivating biofortified OFSP can transform the economic status of a household by increasing agricultural productivity, improving nutritional outcomes, opening new market opportunities, and enhancing resilience to environmental factors. This multifaceted approach not only boosts immediate income but also contributes to long-term economic stability and food security for the household.	Nothing	my opinion is that it presents significant potential despite certain barriers. One prominent barrier is the local weather conditions, particularly foggy climates that may not be conducive to optimal plant growth. However, an important opportunity lies in OFSP's resilience to drought once it reaches maturity. This characteristic can be pivotal in regions prone to water scarcity, enhancing its appe…	it is crucial to address key logistical challenges they face. One significant strategy involves ensuring a reliable and ample supply of quality planting materials. Specifically, establishing a network of seed multipliers within the village and in neighboring villages can greatly facilitate this process. By increasing the number of local seed multipliers, farmers can access planting materials more…	Based on my current farming practices, I am willing to adopt and continue planting the crop of Orange-Fleshed Sweet Potato (OFSP). The primary reason for this decision is its significant nutritional value, which I have heard extensively about. OFSP is known for its high content of essential vitamins and minerals, particularly vitamin A, which is crucial for family health and nutrition.	When considering adopting new crops such as biofortified Orange Fleshed Sweet Potato (OFSP), several personal factors come into play that influence my decision-making process. Firstly, my educational background significantly impacts how I evaluate and understand the potential benefits and challenges associated with OFSP. Having a solid educational foundation allows me to comprehend scientific inf…	When considering the role and influence of friends, family, and fellow farmers on my decision to adopt and continue with biofortified Orange Fleshed Sweet Potato (OFSP), their impact is multifaceted. Friends and fellow farmers play a significant role in my journey with biofortified OFSP by providing encouragement and practical support based on their knowledge and experiences. Their influence, how…	extension services are pivotal in providing tailored advice, best practices, and solutions to challenges faced in cultivating biofortified OFSP. Their guidance on pest management, soil health improvement, and climate-resilient farming techniques ensures sustainable yields and enhances farmers' confidence in adopting new agricultural innovations.	In discussions with fellow farmers, we extensively covered the potential advantages and obstacles associated with cultivating biofortified Orange Fleshed Sweet Potato (OFSP). Regarding the benefits, there is unanimous agreement on two key points. First and foremost, there is a strong consensus that biofortified OFSP offers significant nutritional benefits upon consumption. This variety is rich in…	In my perspective, I feel somewhat apprehensive about my ability to confidently overcome challenges associated with cultivating OFSP .This uncertainty stems primarily from limited access to expert guidance and closely tailored support regarding potential challenges. As a farmer, I recognize the importance of having robust data and expert advice to navigate various aspects of OFSP cultivation effe…	2214
One prominent issue is the requirement for adequate irrigation infrastructure, including tubing and motorized systems for water extraction from storage facilities. This infrastructure is crucial for maintaining consistent water supply to cultivate biofortified OFSP, which demands careful irrigation management to ensure optimal growth and yield.	primarily due to its characteristic of early maturity. This means that biofortified OFSP reaches harvestable maturity sooner than traditional varieties, allowing users to benefit from a quicker turnaround in terms of yield. This aspect simplifies planning and logistics for farmers, as they can anticipate and schedule their planting and harvesting activities more effectively. Moreover, the shorter…	Taste, color, and nutritional value farmers not only cater to consumer preferences and nutritional needs but also strengthen their market position. Cultivating OFSP varieties that excel in these aspects not only ensures agricultural profitability but also contributes positively to public health and nutrition initiatives, making it a strategic choice for sustainable agriculture and community well-…	The qualities and attributes of Orange Fleshed Sweet Potato (OFSP) offer significant contributions to both my family's well-being and livelihood across several dimensions. Firstly, in terms of health and nutrition, OFSP provides essential vitamins and minerals, such as Vitamin A, which is crucial for eye health and overall immunity. By integrating OFSP into our diet, we ensure a balanced intake o…	The cultivation and consumption of biofortified Orange Fleshed Sweet Potato (OFSP) can significantly impact the nutritional status of a household. Biofortified OFSP is known for its enriched nutritional content, specifically high levels of beta-carotene, which converts to vitamin A in the body. This nutrient is crucial for maintaining good health, particularly in regions where vitamin A deficienc…	I believe cultivating biofortified Orange Fleshed Sweet Potato (OFSP) has the potential to positively impact the economic status of my household. Biofortified OFSP, enriched with essential nutrients like Vitamin A, can contribute significantly to improved health outcomes among consumers, potentially reducing healthcare costs associated with vitamin deficiencies.	Nothing	my opinion is that it presents significant potential despite certain barriers. One prominent barrier is the local weather conditions, particularly foggy climates that may not be conducive to optimal plant growth. However, an important opportunity lies in OFSP's resilience to drought once it reaches maturity. This characteristic can be pivotal in regions prone to water scarcity, enhancing its appe…	providing more comprehensive training programs for farmers would enhance their understanding and skills related to the cultivation and benefits of biofortified OFSP. Additionally, offering subsidies would alleviate the financial burden associated with the adoption of new agricultural practices and inputs, making it more economically feasible for farmers to transition to biofortified crops because…	yes I am willing for us who already growing OFSP, several factors are crucial to sustain this practice: Continuous Education and Training: Ongoing education on advanced farming techniques and pest management to maintain high yields and crop quality. Market Access and Stability: Ensuring stable and reliable market access to sell OFSP at competitive prices, along with exploring value-added products…	In considering the adoption of new crops like biofortified OFSP, several personal factors significantly influence my decision-making process. Firstly, my inclination towards risk-taking plays a crucial role. I perceive myself as someone who embraces risks rather than shies away from them. This mindset allows me to approach innovations like biofortified OFSP with a sense of optimism and readiness …	The opinions and influence of my family, relatives, and fellow farmers play a crucial role in my decision-making process regarding the adoption and retention of biofortified Orange Fleshed Sweet Potato (OFSP). Their perspectives carry significant weight, shaping both positively and negatively my choices in farming practices. Primarily, the positive influence stems from the shared experiences and …	The support or encouragement from external entities such as government, financial institutions, NGOs, and extension services is perceived by some as unnecessary or even potentially burdensome. According to one farmer's viewpoint, external subsidies could lead to increased pressure on growers like themselves. They expressed a belief that such support is not needed, asserting that it could impose u…	Yes, I have had discussions with other farmers regarding the cultivation of biofortified Orange-Fleshed Sweet Potato (OFSP). During our conversation, we extensively explored the higher yield potential of OFSP and several other advantageous aspects of this crop. The farmers responded positively, expressing interest in its cultivation. They were particularly impressed by the increased productivity,…	Given the question about your confidence in overcoming challenges associated with cultivating Orange Fleshed Sweet Potato (OFSP), your response was, "No, I am not confident. Because I have to know more about the crop." To elaborate further: Currently, I feel somewhat uncertain about my ability to overcome challenges in cultivating OFSP. This hesitancy stems from my awareness that there is much mo…	2098
land scarcity poses another formidable challenge. Farmers often face constraints in securing sufficient land for cultivating crops, including biofortified OFSP. This limitation can hinder adoption efforts, as adequate space is essential for scaling up production and meeting market demands. Moreover, the impact of climate change introduces additional complexities. Erratic weather patterns, includi…	Adopting biofortified Orange Fleshed Sweet Potato appears straightforward primarily in terms of consumption and production.	drought resistance is a significant attribute, particularly in regions prone to erratic weather patterns or prolonged dry spells. Drought-resistant OFSP varieties can withstand periods of limited water availability, thereby reducing the risk of crop failure and ensuring more reliable yields even under challenging environmental conditions.	The qualities and attributes of Orange Fleshed Sweet Potato (OFSP) significantly contribute to both my family's income and overall well-being. The high yield of OFSP compared to local varieties has been transformative for us. Specifically, the yield increase has effectively doubled our income from sweet potato farming. This increase in income has had a direct impact on improving our financial sta…	I don’t know much about it, but I think it helps me and my family	The cultivation of biofortified OFSP positively influences the economic status of households by commanding higher market prices and reducing production costs, thereby increasing profitability per unit of land cultivated. These economic gains, coupled with potential socio-economic benefits at the community level, underscore the significance of biofortified OFSP as a sustainable agricultural innova…	Nothing	my opinion is that it presents significant potential despite certain barriers. One prominent barrier is the local weather conditions, particularly foggy climates that may not be conducive to optimal plant growth. However, an important opportunity lies in OFSP's resilience to drought once it reaches maturity. This characteristic can be pivotal in regions prone to water scarcity, enhancing its appe…	These strategies include comprehensive training programs, Training of Trainers (TOT), and organizing farmer visits.	Yes I am willing for non-adopters like me , several factors might influence the decision to start cultivating OFSP. These include: Nutritional Awareness: Increasing awareness about the nutritional benefits of OFSP, particularly its role in combating vitamin A deficiency, which is prevalent in many communities. Market Demand and Economic Incentives: Providing information on market demand for OFSP …	When considering my decision-making process regarding adopting new crops such as biofortified Orange Fleshed Sweet Potato (OFSP), several personal factors come into play. One crucial factor is my previous experience with OFSP. If my past experience with OFSP has been positive meaning I found it profitable, manageable, and beneficial to my farm's output and market reception I would be inclined to …	The influence of friends, family, and fellow farmers on my decision to adopt and retain biofortified Orange Fleshed Sweet Potato (OFSP) is minimal. While I value the opinions of others and consider them as part of my decision-making process, ultimately, my choice is driven by my own evaluation of the benefits and suitability of biofortified OFSP for my farming practices. My family and friends may…	Support and encouragement from external entities such as government agencies, financial institutions, NGOs, and extension services play a crucial role in influencing my decision to grow biofortified Orange Fleshed Sweet Potato (OFSP) for several compelling reasons. Firstly, access to such supports enhances awareness and knowledge among myself, my family, and fellow farmers about the benefits and …	Yes, I have had discussions with other farmers about the potential benefits and challenges of cultivating biofortified Orange-Fleshed Sweet Potato (OFSP). During these conversations, several challenges were highlighted. The most significant challenge mentioned was the lack of information. Many farmers feel they do not have sufficient knowledge about the cultivation practices, benefits, and market…	In my perspective, I feel somewhat apprehensive about my ability to confidently overcome challenges associated with cultivating OFSP .This uncertainty stems primarily from limited access to expert guidance and closely tailored support regarding potential challenges. As a farmer, I recognize the importance of having robust data and expert advice to navigate various aspects of OFSP cultivation effe…	1363
One significant issue highlighted is the absence of a viable vine value chain and a scarcity of multipliers in both my village and neighboring communities. This absence implies a lack of local infrastructure and support mechanisms crucial for the effective distribution and multiplication of OFSP vines. In detail, without a vine value chain, farmers face difficulties in accessing quality planting …	Adopting biofortified Orange Fleshed Sweet Potato appears straightforward primarily in terms of consumption and production.	As a farmer, the qualities and attributes of Orange Fleshed Sweet Potato (OFSP) that are crucial to me include its high yield potential, delightful sweet taste, and its significant contribution to income generation. OFSP stands out for its ability to produce a substantial yield per hectare compared to traditional varieties, which directly translates into increased productivity and profitability f…	The diverse qualities of OFSP its nutritional richness, economic viability, productivity, and social benefits collectively contribute to enhancing our family's health, income stability, work efficiency, and community relations. Embracing OFSP cultivation not only supports our immediate needs but also lays a sustainable foundation for long-term prosperity and well-being.	The adoption of biofortified OFSP can indeed affect the nutritional status of a household positively by addressing vitamin A deficiency and promoting overall health and well-being. Its cultivation and consumption represent a viable strategy for improving nutrition outcomes and should be considered as part of broader efforts to enhance food security and public health.	cultivating biofortified OFSP holds the potential to positively impact the economic status of a household through cost-effective production, high market demand leading to increased revenue, and potential support from various stakeholders. This combination not only strengthens the financial resilience of farming households but also contributes to broader agricultural and nutritional goals at both …	Firstly, highlighted "yield," emphasizing the productivity and abundance of the crop. Secondly, "large tuber," indicating a significant size of the sweet potato roots, which is crucial for both economic and culinary purposes. Thirdly, "disease and pest resistance," underscoring the plant's ability to withstand common agricultural challenges, thereby reducing the need for intensive chemical treatm…	In my view, Orange Fleshed Sweet Potato (OFSP) presents promising prospects for enhancing nutrition and agricultural sustainability. Regarding opportunities, the availability of water resources is pivotal, ensuring adequate irrigation for optimal crop growth and yield. Additionally, the simplicity of cultivation techniques associated with OFSP facilitates adoption among farmers, contributing to i…	it is crucial to address key logistical challenges they face. One significant strategy involves ensuring a reliable and ample supply of quality planting materials. Specifically, establishing a network of seed multipliers within the village and in neighboring villages can greatly facilitate this process. By increasing the number of local seed multipliers, farmers can access planting materials more…	Considering my current farming practices, I would be willing to adopt or continue planting Orange-Fleshed Sweet Potatoes for several reasons. Firstly, OFSP has demonstrated high productivity, yielding more crops per unit area compared to other crops I have planted. This increased productivity translates into higher income potential. Secondly, the drought resistance of OFSP is a crucial factor for…	My decision-making process in adopting biofortified OFSP is influenced by several personal factors. Firstly, my education level has equipped me with the knowledge and openness to embrace new agricultural technologies. This education allows me to understand the potential benefits that OFSP can offer, such as improved nutritional value and resilience to pests and diseases.	The influence of friends, family, and fellow farmers on my decision to adopt and retain biofortified Orange Fleshed Sweet Potato (OFSP) is not significant, whether positively or negatively. In our community, experiences with agricultural technologies vary widely. For example, if one farmer tries a new technology like biofortified OFSP and encounters challenges or negative outcomes due to factors …	The support and encouragement provided by external entities such as government, financial institutions, NGOs, and extension services play a crucial role in influencing my decision to grow biofortified Orange Fleshed Sweet Potato (OFSP), both presently and in the future. This influence stems from their pivotal role in enhancing our knowledge and awareness about new agricultural technologies. Speci…	While I haven't engaged in in-depth discussions about cultivating OFSP with other farmers, I have overheard numerous positive remarks about the crop from my peers. Many farmers have highlighted its high nutritional value, particularly its rich content of beta-carotene, which is vital for addressing vitamin A deficiencies. Additionally, they have praised its potential for improving food security a…	In my perspective, I feel somewhat apprehensive about my ability to confidently overcome challenges associated with cultivating OFSP .This uncertainty stems primarily from limited access to expert guidance and closely tailored support regarding potential challenges. As a farmer, I recognize the importance of having robust data and expert advice to navigate various aspects of OFSP cultivation effe…	1242
several challenges are apparent. Despite recognizing significant benefits, such as enhanced nutritional value, the main hurdles revolve around seed supply, susceptibility to worm attacks, and the issue of land scarcity.	From a user's standpoint, adopting biofortified OFSP appears straightforward primarily in terms of production and consumption. Based on my understanding, cultivating and preparing OFSP is relatively uncomplicated. For instance, growing biofortified OFSP does not require specialized farming techniques beyond what is already known for sweet potatoes. Once harvested, preparing biofortified OFSP for …	As a farmer, the inherent sweetness and higher market price of OFSP are pivotal qualities that not only drive consumer preference but also contribute significantly to the economic viability and nutritional impact of agricultural produce.	The qualities and attributes of Orange Fleshed Sweet Potato are highly beneficial to me and my family in terms of health, OFSP provides a rich source of essential vitamins and minerals, particularly vitamin A. This nutrient is crucial for maintaining good eyesight, boosting immune function, and overall growth and development, especially in children. Incorporating OFSP into our diet ensures we hav…	Cultivating and consuming biofortified Orange Fleshed Sweet Potato can significantly impact the nutritional status of households, particularly in addressing deficiencies in essential vitamins and minerals. OFSP is known for its elevated levels of beta-carotene, a precursor to vitamin A, and other key nutrients such as iron and zinc. These nutrients play crucial roles in combating malnutrition, es…	I believe cultivating biofortified Orange Fleshed Sweet Potato (OFSP) has the potential to positively impact the economic status of my household. Biofortified OFSP, enriched with essential nutrients like Vitamin A, can contribute significantly to improved health outcomes among consumers, potentially reducing healthcare costs associated with vitamin deficiencies.	Good for health, wealth, good taste, food	In terms of opinion about OFSP, the farmer sees it as a promising crop due to its biofortification benefits, particularly its enhanced nutritional value compared to traditional sweet potatoes. OFSP offers an opportunity to improve food security and nutrition, especially in areas where vitamin A deficiency is prevalent. Moving on to barriers, the farmer identified several key challenges. Firstly, …	comprehensive strategies should be implemented. Firstly, thorough awareness campaigns must be conducted to educate farmers about the manifold benefits of biofortified OFSP. These campaigns should highlight its nutritional advantages, improved yield potential, and its resilience to various environmental conditions. Information dissemination should be targeted at local farming communities through w…	Based on my current farming practices, I am inclined to continue planting Orange Fleshed Sweet Potato . Several factors influence my decision, which includes household consumption habits, the delightful taste of OFSP, and its cost-effectiveness in production. Household consumption plays a pivotal role in my decision to adopt OFSP. The nutritional benefits and versatility of OFSP make it a preferr…	my previous experience with OFSP plays a crucial role. Having worked with this crop before, I have firsthand knowledge of its cultivation requirements, market potential, and profitability, which reduces the perceived risk associated with adopting it.	The influence of friends, family, and fellow farmers on my decision to adopt and maintain biofortified Orange Fleshed Sweet Potato (OFSP) cannot be overstated. Peer pressure plays a significant role in this regard because when I observe my neighbors benefiting from adopting new agricultural practices or technologies, it creates a strong motivation for me to follow suit. Seeing their positive outc…	The support and encouragement from external entities such as government, financial institutions, NGOs, and extension services play a crucial role in influencing my decision to grow biofortified Orange Fleshed Sweet Potato (OFSP). Specifically, the assistance from extension services is highly significant due to their role in creating awareness. Extension services are pivotal in providing essential…	Yes, I have had numerous discussions with my neighbors about the potential benefits and challenges of cultivating biofortified Orange-Fleshed Sweet Potato (OFSP). Through these conversations, it has become clear that the benefits of cultivating OFSP are substantial while the challenges are relatively minimal. The primary reason for this positive outlook is the extensive research and experimentati…	I am very confident in my ability to overcome any challenges associated with cultivating Orange Fleshed Sweet Potato (OFSP). My confidence stems from my thorough understanding of the strategies needed to mitigate risks and uncertainties that may arise. Through careful planning and implementation of these strategies, I believe I can effectively navigate through any difficulties that might come up …	1764
Farmers may lack sufficient awareness of the benefits and cultivation techniques of biofortified OFSP. Educational efforts are crucial to ensure they understand its nutritional advantages and agronomic practices, Technical Knowledge: Adopting new agricultural practices requires technical knowledge and skills which some farmers may find challenging to acquire or implement effectively, Market Acces…	The user-friendly aspects of adopting biofortified OFSP include its efficiency in water use during cultivation, straightforward cooking process, and minimal preparation required at the point of consumption.	As a farmer, the key qualities and attributes that are crucial to me regarding Orange Fleshed Sweet Potatoes include their taste profile and their ability to withstand drought conditions.	The combination of nutritional benefits, market appeal, high yield potential, and adaptability to various growing conditions positions OFSP as a valuable asset for both improving family nutrition and enhancing economic outcomes for farming households. Its attributes contribute to better health outcomes, increased income, improved food security, and more favorable working conditions, making it a b…	Yes, cultivating and consuming biofortified Orange Fleshed Sweet Potato can significantly impact the nutritional status of our household in several positive ways. Biofortified OFSP varieties are specifically bred to be rich in essential micronutrients such as Vitamin A, which is crucial for combating deficiencies prevalent in many rural communities, including ours. By integrating biofortified OFS…	The cultivation of biofortified OFSP positively influences the economic status of households by commanding higher market prices and reducing production costs, thereby increasing profitability per unit of land cultivated. These economic gains, coupled with potential socio-economic benefits at the community level, underscore the significance of biofortified OFSP as a sustainable agricultural innova…	Good taste, color, income generation	OFSP represents a promising biofortified crop with significant potential in enhancing nutritional outcomes, particularly in regions prone to micronutrient deficiencies. The adoption of OFSP faces several barriers and opportunities that are crucial to consider. Barriers to the adoption of biofortified OFSP include limited access to suitable land for cultivation. Farmers often struggle to find adeq…	it is crucial to implement a multifaceted approach focusing on training, management practices, vine preservation, and market strategies. Firstly, providing extensive training sessions on intercropping techniques and effective management practices will empower farmers with the necessary skills to integrate OFSP cultivation into their existing agricultural practices. This training should include gu…	I am inclined to adopt and continue planting OFSP due to my positive track record with the crop. To ensure sustained adoption or encourage non-adopters to consider OFSP, it is essential to address factors such as crop resilience, risk mitigation strategies, and support mechanisms that minimize the likelihood of crop loss. By focusing on these aspects, stakeholders can enhance farmer confidence an…	Financial considerations are significant. The financial feasibility of transitioning to OFSP, including initial investment costs and potential returns, is something I carefully evaluate. This assessment helps me determine the economic viability and sustainability of integrating OFSP into my farming practices. Furthermore, my risk tolerance is an important factor. As someone who is willing to take…	The influence of friends, family, and fellow farmers on my decision to adopt and retain biofortified Orange Fleshed Sweet Potato (OFSP) is significant, albeit nuanced. Their opinions and experiences play a crucial role in shaping my agricultural choices, yet their influence is not overwhelming. My friends and family provide valuable insights and perspectives on new agricultural practices like bio…	The support and encouragement from external entities such as government agencies, financial institutions, NGOs, and extension services play a crucial role in influencing my decision to grow biofortified Orange Fleshed Sweet Potato (OFSP). This support is extremely important for several reasons. Firstly, government initiatives provide essential training programs that equip farmers like myself with…	Yes, I have had numerous discussions with my neighbors about the potential benefits and challenges of cultivating biofortified Orange-Fleshed Sweet Potato (OFSP). Through these conversations, it has become clear that the benefits of cultivating OFSP are substantial while the challenges are relatively minimal. The primary reason for this positive outlook is the extensive research and experimentati…	no I am not, because I feel like I have to know more about the crop	1063
when considering the adoption of biofortified Orange Fleshed Sweet Potato no perceived challenges comes to my mind	The ease of consumption stems from the fact that biofortified OFSP can be eaten raw, requiring no cooking preparation. This convenience aligns well with modern dietary preferences for quick and nutritious food choices. Furthermore, the process of planting and harvesting biofortified OFSP is also perceived as manageable by users. Planting involves straightforward agricultural practices that are no…	Farmers like me place importance on the taste, color, ease of preparation, nutritional value, and growth characteristics of OFSP varieties.	The nutritional benefits, improved income from higher yields, efficiency in farming practices, and resilience against environmental challenges make OFSP a cornerstone of our family’s well-being and prosperity.	In my view, cultivating and consuming biofortified Orange Fleshed Sweet Potato can significantly enhance the nutritional status of our household, particularly benefiting children under 5 years old. The high beta-carotene content in biofortified OFSP provides crucial health benefits, including improved vision and prevention of conditions like night blindness. This nutritional boost is especially v…	cultivating biofortified OFSP holds the potential to positively impact the economic status of a household through cost-effective production, high market demand leading to increased revenue, and potential support from various stakeholders. This combination not only strengthens the financial resilience of farming households but also contributes to broader agricultural and nutritional goals at both …	Wealth, health, color	Regarding biofortified Orange Fleshed Sweet Potato , I believe it holds significant promise. One of the key opportunities lies in its potential to enhance nutrition through increased Vitamin A intake, which is crucial for community health, especially in regions with prevalent deficiencies. while biofortified OFSP presents compelling opportunities for improving nutrition and livelihoods, addressin…	To effectively enhance farmers' acceptance and adoption of biofortified Orange Fleshed Sweet Potato (OFSP), comprehensive strategies such as regular trainings and organized farmers' field days are crucial. Trainings provide farmers with essential knowledge and skills about the cultivation, management, and benefits of biofortified OFSP. These sessions should cover agronomic practices specific to O…	Yes! I am willing to retain adoption of OFSP is underpinned by the availability of quality vines, productive yields, strong market demand, and adequate technological support. These factors collectively contribute to my belief in OFSP as a cornerstone of their farming future.	factors such as my age and individual behavior, including my receptiveness to innovation and new agricultural practices, shape my decision-making process. Being open to change and adaptable to new technologies enables me to continuously improve my farming methods and stay competitive in the evolving agricultural sector.	The influence of friends, family, and fellow farmers on my decision to adopt and retain biofortified Orange Fleshed Sweet Potato (OFSP) is significant. Their opinions and actions play a crucial role in shaping my choices regarding agricultural technologies like biofortified OFSP. Firstly, fellow farmers' adoption of biofortified OFSP greatly impacts my decision-making process. When I see other fa…	Support and encouragement from external entities such as government, financial institutions, NGOs, and extension services play a pivotal role in our decision-making process regarding the cultivation of biofortified OFSP. Specifically, their assistance can significantly impact our farming practices in several crucial ways. Firstly, distribution of high-quality seeds is paramount. Access to certifi…	Yes, I have engaged in several discussions with fellow farmers about the cultivation of biofortified Orange-Fleshed Sweet Potatoes (OFSP). The conversations generally revolved around the nutritional benefits, particularly the high vitamin A content, which is beneficial for both personal health and marketability. Many farmers shared their positive experiences, highlighting improved yields and resi…	I am very confident in my ability to overcome challenges related to cultivating Orange Fleshed Sweet Potato (OFSP) due to several reasons. Firstly, my education and knowledge in agriculture provide me with a strong foundation to tackle various issues that may arise during production and consumption of OFSP. Specifically, I am well-equipped to handle challenges such as cold weather conditions whic…	1520
some challenges arise when considering the adoption of biofortified Orange Fleshed Sweet Potato. One significant hurdle is the logistical aspect of market supply. Farmers often face difficulties due to limited awareness and understanding of the crop among traders and consumers. This lack of knowledge can lead to uncertainties in how to effectively distribute OFSP and ensure consistent market acce…	Adopting biofortified OFSP appears manageable primarily in terms of addressing soil fertility and securing a sufficient labor force. Soil fertility management is straightforward because biofortified OFSP often requires similar soil conditions and amendments as traditional sweet potatoes, thus integrating well into existing agricultural practices without major adjustments. Additionally, ensuring a…	As a farmer focusing on market-oriented cultivation, the agronomic factors of Orange Fleshed Sweet Potato hold paramount importance. These include considerations such as yield potential, resistance to drought and pests. Yield directly impacts profitability and market competitiveness, making it a critical factor in crop selection. Drought resistance ensures reliability in varying weather condition…	The yield potential, early maturity, and nutritional benefits of OFSP have significantly improved our family's economic stability, health outcomes, and overall quality of life. These attributes make OFSP not just a staple crop but a vital component of our livelihood strategy, ensuring resilience against economic uncertainties and enhancing our nutritional intake sustainably.	The cultivation and consumption of biofortified OFSP can indeed positively affect the nutritional status of households. Its nutrient-rich composition, particularly its high vitamin A content and essential minerals, not only supports immune function but also promotes overall health and well-being, especially among children and vulnerable populations. This underscores the importance of promoting an…	The economic impact of cultivating biofortified OFSP on a household can be substantial. It not only increases income through higher selling prices but also potentially reduces expenses related to health and enhances overall agricultural productivity. Thus, biofortified OFSP cultivation represents a promising avenue for improving the economic status and resilience of farming households.	Health, yield, early maturity	In my view, Orange Fleshed Sweet Potato (OFSP) holds significant importance due to its nutritional benefits, particularly in enhancing dietary diversity and addressing nutritional deficiencies. The high beta-carotene content in OFSP makes it a valuable biofortified crop, contributing to improved vitamin A intake, which is crucial for health, especially in vulnerable populations such as children a…	Enhancing Seed Supply Strategy: Farmers need reliable access to high-quality OFSP planting materials. This includes ensuring a steady and sufficient supply of biofortified OFSP varieties that are adapted to local conditions. Establishing seed multiplication programs or cooperatives can help in scaling up production and distribution of these seeds. Farmers are more likely to adopt biofortified OFS…	As a non-adopter yes I want to continue and the decision pivots significantly on these factors. Taste plays a pivotal role as it directly influences consumer acceptance and satisfaction. A rich, appealing taste profile of OFSP could sway non-adopters to consider integrating it into their farming practices. Similarly, the vibrant color of OFSP, which signifies its high beta-carotene content, can b…	Regarding personal factors influencing my decision-making process in adopting new crops like biofortified Orange Fleshed Sweet Potato (OFSP), several key elements come into play. Firstly, my education level plays a significant role as it enables me to comprehend the potential benefits and intricacies of introducing innovative crops into my farming practices. Having a solid educational background …	When considering the question of how friends, family, or fellow farmers influence our decision to adopt and retain biofortified OFSP, it's important to note that my family plays a supportive role rather than a negative one. Their influence primarily manifests through advice and recommendations regarding what crops to cultivate. My husband and I make decisions collaboratively, ensuring that we are…	The support and encouragement provided by external entities such as government, financial institutions, NGOs, and extension services can play a significant role in influencing farmers' decisions to grow biofortified Orange Fleshed Sweet Potato (OFSP). While not always determinative, these external factors can have meaningful impacts, particularly through avenues such as training programs and the …	Yes, I have had numerous discussions with fellow farmers about the cultivation of biofortified Orange-Fleshed Sweet Potatoes (OFSP). The general consensus among the farmers is that cultivating OFSP is highly beneficial and important. They highlighted several potential benefits, including its nutritional value, particularly its high vitamin A content, which can significantly improve community heal…	In my perspective, I feel highly confident in my ability to tackle any challenges associated with cultivating Orange Fleshed Sweet Potato (OFSP). The reason for my confidence stems from the manageable nature of the challenges typically encountered. From my experience, these challenges are relatively few and can be effectively addressed, often without the need for external assistance. Cultivating …	595
several challenges emerge, particularly related to consumer perceptions and market dynamics. One significant issue highlighted is consumer suspicion towards the crop. This suspicion can stem from various factors such as unfamiliarity with biofortified varieties, concerns about potential health risks, or doubts about the nutritional benefits claimed by promoters of OFSP.	the adoption of biofortified OFSP appears straightforward primarily in terms of consumption, especially if its taste and culinary uses align closely with locally familiar varieties. Users find it easy because the biofortified OFSP, if similar in taste and cooking properties to the traditional varieties they are accustomed to, integrates seamlessly into their existing dietary habits and cooking pr…	The qualities and attributes of Orange Fleshed Sweet Potato that are crucial for a farmer like me can be detailed as: Sweetness: The sweetness of OFSP is not only a desirable trait for consumers but also indicates higher levels of sugars, which are essential for taste and culinary uses. This characteristic makes OFSP attractive in the market and ensures consumer satisfaction, thus contributing to…	The multifaceted benefits of OFSP enhanced income generation, improved health and nutrition, and cost-effectiveness underscore its pivotal role in both our family's prosperity and the broader community development.	Cultivating and consuming biofortified Orange Fleshed Sweet Potato (OFSP) can indeed have a significant impact on the nutritional status of a household. This variety of sweet potato is specifically bred to be rich in essential vitamins and minerals, particularly vitamin A, which is crucial for overall health and immunity.	cultivating biofortified OFSP holds the potential to positively impact the economic status of a household through cost-effective production, high market demand leading to increased revenue, and potential support from various stakeholders. This combination not only strengthens the financial resilience of farming households but also contributes to broader agricultural and nutritional goals at both …	Wealth, night blindness, vitamin A	In my opinion, Orange Fleshed Sweet Potato (OFSP) presents significant opportunities in agriculture, particularly concerning water availability, environmental sustainability, and soil fertility. Firstly, OFSP requires less water compared to many other crops, making it a valuable option in regions prone to water scarcity or erratic rainfall patterns. This characteristic not only conserves precious…	Comprehensive Training Programs: Training plays a crucial role in fostering understanding and confidence among farmers regarding biofortified OFSP. Training sessions should cover various aspects such as agronomic practices specific to OFSP cultivation, the nutritional benefits of biofortified varieties, and effective pest and disease management strategies. Practical demonstrations and farmer-to-f…	Yes, for adopters of OFSP, sustaining our adoption behavior revolves around reinforcing some factors. A consistent focus on maintaining and improving the taste profile through agronomic practices and breeding programs can strengthen their commitment to OFSP cultivation. Likewise, ensuring the vibrant color and nutritional potency of OFSP varieties through agricultural research and development can…	risk tolerance is another pivotal factor. While I acknowledge that OFSP is considered to have lower associated risks compared to some other crops due to its adaptability and relatively stable market demand, assessing and mitigating potential risks remains essential. My risk tolerance informs how I perceive and manage uncertainties such as crop diseases, market fluctuations, and environmental fact…	The influence of friends, family, and other farmers on my decision to adopt and retain biofortified Orange Fleshed Sweet Potato (OFSP) is substantial. Their impact stems from the way they share their knowledge, experiences, and attitudes regarding this crop with me. Firstly, within our farming community, fellow farmers often exchange valuable insights gained from their own trials and successes wi…	The support and encouragement from external stakeholders such as government bodies, financial institutions, NGOs, and extension services play a crucial role in influencing my decision to cultivate biofortified Orange Fleshed Sweet Potato (OFSP). These stakeholders provide invaluable technical expertise and professional guidance, which are essential for sustaining and expanding the production of s…	Yes, I have had numerous discussions with other farmers regarding the potential benefits and challenges of cultivating biofortified Orange-Fleshed Sweet Potatoes (OFSP). Generally, the feedback from these conversations has been overwhelmingly positive. Many farmers recognize the nutritional and economic advantages of growing OFSP. However, when challenges do arise, such as pest management or mark…	I am highly confident in my ability to overcome challenges associated with cultivating Orange Fleshed Sweet Potato (OFSP). My confidence stems from a deep understanding of the risks involved and effective strategies to mitigate them. For instance, one significant challenge is the susceptibility of OFSP to certain pests and diseases. To counter this, I have implemented integrated pest management t…	2423
One prominent issue is related to the logistics of sourcing and storing the crop once it reaches maturity. OFSP tends to grow to a substantial size, requiring ample storage space. This can be particularly challenging for farmers who may not have adequate facilities to preserve the potatoes effectively. Furthermore, the storage dilemma extends to field management practices. Leaving OFSP in the fie…	Adopting biofortified OFSP appears straightforward due to its ease of cultivation and the widespread availability of water across most areas of the village. The cultivation process is simplified, requiring minimal technical expertise and equipment, thereby lowering barriers to adoption. Moreover, the consistent availability of water ensures reliable crop growth, mitigating concerns about water sc…	Nutritional Content: OFSP is renowned for its rich nutritional profile, particularly its high levels of beta-carotene (provitamin A), which is crucial for combating vitamin A deficiency in populations where this is prevalent. As a farmer focused on community health and well-being, growing a crop that addresses nutritional deficiencies is fulfilling and contributes positively to public health outc…	The qualities of Orange Fleshed Sweet Potato significantly contribute to our family's income stability, nutritional well-being, efficient time management, and overall resilience to environmental factors. By leveraging these attributes effectively, we have not only improved our economic standing but also enhanced our quality of life and health outcomes, making OFSP a cornerstone of our agricultura…	Yes, cultivating and consuming biofortified OFSP has the potential to significantly improve the nutritional status of our household. Biofortified OFSP varieties are specifically bred to be rich in essential nutrients such as vitamin A, which is crucial for eye health, immune function, and overall growth and development, especially in children and pregnant women. Studies have shown that regular co…	No, I am not sure about the crop	Health, wealth, and job opportunity	In my view adopting OFSP is very crucial not only for my family but also for the community. while challenges such as land availability, power supply costs, and initial investment pose barriers to the widespread adoption of biofortified OFSP, opportunities related to water resources, soil fertility management, and nutritional value present viable pathways for enhancing its adoption. Addressing the…	Effective Protection Strategies: Farmers often face risks such as pests, diseases, and environmental stressors that can impact OFSP yields and quality. Implementing integrated pest management (IPM) practices, disease-resistant varieties, and climate-smart agricultural techniques can mitigate these risks. Providing access to crop insurance or risk-sharing mechanisms can also alleviate concerns abo…	I am committed to continuing to plant OFSP due to its significant importance in my farming practices. The crop offers several benefits that are crucial to my agricultural operations. However, my decision to adopt and sustain the cultivation of OFSP hinges on several key factors such as market demand, availability of inputs, technical support, and the crop's adaptability to risks are pivotal in sh…	These personal factors such as educational level, previous experience with OFSP, and risk tolerance collectively shape my decision-making process regarding the adoption of new crops like biofortified OFSP. They enable me to assess the potential benefits, understand the risks involved, and make informed choices that align with my farming goals and circumstances.	family members play a crucial role in influencing my decision. Their opinions and support are integral in shaping my farming practices. If my family expresses positive attitudes towards biofortified OFSP, citing its nutritional value or economic benefits, it reinforces my inclination to invest in and continue cultivating this crop. Conversely, their concerns or reservations may prompt me to seek …	while supportive initiatives and information from external sources are appreciated and occasionally beneficial, the practical realities of their farming operations often dictate the primary factors influencing crop selection and cultivation practices. Factors such as access to quality planting materials, reliable market opportunities, pest and disease management strategies, and overall economic v…	Yes, I've engaged in numerous discussions with fellow farmers regarding the potential benefits and challenges associated with cultivating biofortified Orange Fleshed Sweet Potato (OFSP). Through these conversations, I gathered valuable insights into both the advantages and hurdles related to this crop. The benefits of biofortified OFSP were a focal point in our discussions. Many farmers highlight…	I am very confident in my ability to overcome any challenges associated with cultivating Orange Fleshed Sweet Potato (OFSP). My confidence stems from my thorough understanding of the strategies needed to mitigate risks and uncertainties that may arise. Through careful planning and implementation of these strategies, I believe I can effectively navigate through any difficulties that might come up …	2257
particularly in contexts such as water shortage and land constraints. The presence of worms poses a significant difficulty, especially during periods of water scarcity, where managing their impact becomes more demanding. Moreover, limited land availability exacerbates these challenges, as it restricts the options for effective pest management and crop rotation strategies. These factors collective…	From the perspective of a user, adopting biofortified Orange Fleshed Sweet Potato appears straightforward in terms of water usage, land requirements, and management ease. This perception stems from the inherent characteristics of biofortified OFSP varieties, which typically require less water compared to traditional crops due to their efficient water use mechanisms. Furthermore, these varieties a…	Yield: High yield per hectare is a significant factor for farmers in maximizing their productivity and income. OFSP varieties that demonstrate good yield potential ensure economic viability and sustainability of farming operations. This attribute reduces production risks and enhances profitability, thereby supporting long-term agricultural sustainability.	The qualities and attributes of Orange Fleshed Sweet Potato contribute significantly to both the health and nutrition of me and my family in impactful way, OFSP is rich in essential vitamins and minerals, particularly vitamin A, which is crucial for eye health, immune function, and overall growth and development, especially in children. By incorporating OFSP into our diet, we are ensuring better …	The cultivation and consumption of biofortified OFSP can indeed affect the nutritional status of households positively by addressing specific nutrient deficiencies, promoting agricultural diversity and food security, and contributing to better overall health outcomes. This comprehensive approach not only benefits individual households but also has the potential to create a ripple effect in improv…	The cultivation of biofortified OFSP positively influences the economic status of households by commanding higher market prices and reducing production costs, thereby increasing profitability per unit of land cultivated. These economic gains, coupled with potential socio-economic benefits at the community level, underscore the significance of biofortified OFSP as a sustainable agricultural innova…	Color, taste, low cost of production	In my opinion, Orange Fleshed Sweet Potato (OFSP) presents promising prospects for enhancing nutrition and agricultural sustainability. Regarding opportunities, the availability of water resources is pivotal, ensuring adequate irrigation for optimal crop growth and yield. Additionally, the simplicity of cultivation techniques associated with OFSP facilitates adoption among farmers, contributing t…	Market Access and Value Addition: Linking farmers to markets that value biofortified crops and offering incentives for producing OFSP can enhance adoption rates. Supporting value addition through processing facilities or cooperatives that produce OFSP-based products like flour or chips can create additional income streams and increase the economic viability of cultivating biofortified OFSP.	I am fully committed to continuing the adoption of OFSP in my farming practices. This decision is rooted in the unparalleled benefits I've experienced firsthand with this crop. OFSP stands out due to its ease of cultivation, productivity, resilience against pests and diseases, as well as its nutritional value which makes it highly consumable. Moreover, the storage capability of OFSP is impressive…	The personal factors influencing my decision-making process regarding the adoption of new crops like biofortified OFSP encompass various aspects. Firstly, my education level plays a crucial role. Having a background in agricultural sciences or related fields equips me with the knowledge to understand the cultivation techniques and potential benefits of biofortified OFSP. This knowledge allows me …	The opinions and support of friends, family, and fellow farmers play a crucial role in my decision to adopt and continue cultivating biofortified Orange Fleshed Sweet Potato (OFSP). The influence stems from the deep trust and mutual respect within our community. When fellow farmers and community members express confidence in a new agricultural practice like biofortification, it instills a sense o…	The support and encouragement from external entities such as government agencies, financial institutions, NGOs, and extension services play a crucial role in influencing our decision to cultivate biofortified Orange Fleshed Sweet Potato (OFSP). These external factors significantly impact our adoption choices due to the structured guidance they provide. When these entities support us, their strate…	Yes, I have had numerous discussions with my neighbors about the potential benefits and challenges of cultivating biofortified Orange-Fleshed Sweet Potato (OFSP). Through these conversations, it has become clear that the benefits of cultivating OFSP are substantial while the challenges are relatively minimal. The primary reason for this positive outlook is the extensive research and experimentati…	no I am not, because I feel like I have to know more about the crop	984
Several challenges emerge when considering the adoption of biofortified Orange Fleshed Sweet Potato . One significant obstacle is the availability of suitable land for cultivation. Many farmers may struggle to find or afford land that meets the specific requirements for growing OFSP, such as soil quality and adequate sunlight. Another critical issue is the limited access to quality seeds. Biofort…	Adopting biofortified OFSP appears straightforward primarily in terms of consumption and harvesting. The ease stems from its cost-effectiveness, making it accessible and affordable for users. Biofortified OFSP is designed to be nutritionally enhanced, particularly rich in Vitamin A, which not only makes it a healthy choice but also aligns with dietary recommendations. This simplicity in consumpti…	Early Maturity: Early maturity in OFSP varieties allows for quicker turnover of crops, reducing the time from planting to harvest. This trait is advantageous in regions prone to unpredictable weather patterns or where farmers practice multiple cropping systems. Early maturity also facilitates timely planting of subsequent crops, optimizing land use efficiency and overall farm productivity.	Orange Fleshed Sweet Potato offers several beneficial qualities that significantly contribute to both my family's well-being and our overall livelihood. Firstly, its cost-effectiveness is a crucial factor. By requiring minimal inputs and management, OFSP not only reduces production costs but also enhances our profitability per hectare. This financial advantage translates directly into improved in…	In my opinion the adoption of biofortified OFSP holds great promise for improving the nutritional status of our household by providing a sustainable and nutrient-rich source of food. This holistic approach not only addresses immediate dietary needs but also contributes to long-term health outcomes and economic well-being.	cultivating biofortified OFSP holds the potential to positively impact the economic status of a household through cost-effective production, high market demand leading to increased revenue, and potential support from various stakeholders. This combination not only strengthens the financial resilience of farming households but also contributes to broader agricultural and nutritional goals at both …	Nothing	In my view, Orange Fleshed Sweet Potato (OFSP) presents promising prospects for enhancing nutrition and agricultural sustainability. Regarding opportunities, the availability of water resources is pivotal, ensuring adequate irrigation for optimal crop growth and yield. Additionally, the simplicity of cultivation techniques associated with OFSP facilitates adoption among farmers, contributing to i…	Monitoring and Evaluation: Continuous monitoring and evaluation are essential to assess the impact of interventions and adjust strategies as needed. Collecting robust data on adoption rates, yield increases, nutritional outcomes, and economic benefits can provide evidence of the positive impacts of biofortified OFSP adoption, which can further motivate farmers and stakeholders to support these in…	Yes I am interested and I will adopt the crop the integrated benefits of OFSP health improvements, economic stability, social well-being, and environmental sustainability underscore my steadfast commitment to sustain its cultivation. As a farmer, these factors collectively drive my behavior to continue planting OFSP, contributing positively to both my farm's productivity and the broader community…	Education level, previous experience with Orange Fleshed Sweet Potato (OFSP), financial considerations, and risk tolerance are significant factors influencing my decision-making process when considering adopting new crops like biofortified OFSP. Regarding education and knowledge, I have learned from past experiences, including instances where improved potato varieties introduced by certain groups…	When considering the influence of friends, family, and other farmers on my decision to adopt and retain biofortified Orange Fleshed Sweet Potato (OFSP), their opinions and perspectives do play a role, albeit not overwhelmingly significant. The norms and expectations within my peer group can exert both positive and negative pressures. Positive peer influence may encourage me to adopt new agricultu…	The support and encouragement from external entities such as government agencies, financial institutions, NGOs, and extension services play a crucial role in influencing farmers' decisions to grow biofortified Orange Fleshed Sweet Potato (OFSP). Farmers like myself find this support somewhat important, provided it does not come with undue pressure or coercion. Government support, for instance, ca…	Yes, I have had numerous discussions with my neighbors about the potential benefits and challenges of cultivating biofortified Orange-Fleshed Sweet Potato (OFSP). Through these conversations, it has become clear that the benefits of cultivating OFSP are substantial while the challenges are relatively minimal. The primary reason for this positive outlook is the extensive research and experimentati…	I am very confident in my ability to overcome challenges related to cultivating Orange Fleshed Sweet Potato (OFSP) due to several reasons. Firstly, my education and knowledge in agriculture provide me with a strong foundation to tackle various issues that may arise during production and consumption of OFSP. Specifically, I am well-equipped to handle challenges such as cold weather conditions whic…	1930
the challenges are ranging from limited awareness and availability of planting material to financial constraints and land availability underscore the multifaceted barriers that need addressing to facilitate widespread adoption.	The ease of adopting biofortified OFSP from a user’s perspective is facilitated by the presence of irrigation water, high market demand driven by taste and health benefits, and its cost-effectiveness in cultivation.	Environmental Friendliness: OFSP's environmental benefits stem from its potential to reduce agricultural carbon footprints. It requires less synthetic fertilizer and has lower greenhouse gas emissions compared to some other staple crops. Additionally, its deep rooting system improves soil structure and fertility, contributing to sustainable land management practices.	OFSP offers numerous qualities that significantly benefit my family across various dimensions. Firstly, its ease of management translates into efficient farming practices, requiring less intensive labor and resources compared to other crops. This not only reduces our operational costs but also allows us to allocate more time and energy to other aspects of farming and household activities. In term…	the adoption of biofortified OFSP can indeed positively impact the nutritional status of our household by addressing specific nutrient deficiencies, promoting dietary diversity, enhancing food security, and supporting sustainable agriculture. These combined benefits underline the potential of biofortified crops in improving both individual and community health outcomes.	The cultivation of biofortified OFSP positively influences the economic status of households by commanding higher market prices and reducing production costs, thereby increasing profitability per unit of land cultivated. These economic gains, coupled with potential socio-economic benefits at the community level, underscore the significance of biofortified OFSP as a sustainable agricultural innova…	Cost effective, taste, yield	I view OFSP positively due to its potential to improve both household nutrition and market opportunities. while barriers such as knowledge gaps, seed availability, and water constraints exist, the opportunities presented by good weather and nutritional demand for biofortified foods underscore the potential benefits of widespread OFSP adoption. By addressing these barriers through comprehensive st…	Integrating these strategies strengthening seed supply chains, providing comprehensive training, conducting effective awareness campaigns, and utilizing robust data can collectively foster positive attitudes and increased adoption of biofortified OFSP among farmers. By addressing both practical and informational needs, these approaches can empower farmers to embrace new agricultural innovations t…	Yes, some factors collectively contribute to my decision-making process regarding the adoption and sustained cultivation of OFSP. The nutritional benefits address health concerns and nutritional security, while its cost-effectiveness and year-round harvest capability ensure economic stability and operational continuity on the farm. Thus, a robust consideration of these factors is essential for bo…	My decision-making process regarding adopting new crops like biofortified Orange Fleshed Sweet Potato (OFSP) is influenced by several personal factors. Firstly, my education level plays a crucial role. Higher education equips me with a better understanding of the potential benefits of OFSP, such as its nutritional value and market demand, which positively influences my inclination towards adoptin…	The influence of friends, family, and fellow farmers on my decision to adopt and retain biofortified OFSP is profound. Their contributions span from sharing practical experiences and technical knowledge to providing financial support and fostering a supportive community environment. These factors collectively enhance my confidence in adopting biofortified OFSP, mitigate risks associated with cult…	External support and encouragement from entities such as government agencies, financial institutions, NGOs, and extension services play a pivotal role in influencing my decision to cultivate biofortified Orange Fleshed Sweet Potato (OFSP). The significance lies in their ability to provide crucial assistance, including access to high-quality seeds, essential technical advice, and other supportive …	Yes, I have engaged in several discussions with fellow farmers about the cultivation of biofortified Orange-Fleshed Sweet Potatoes (OFSP). The conversations generally revolved around the nutritional benefits, particularly the high vitamin A content, which is beneficial for both personal health and marketability. Many farmers shared their positive experiences, highlighting improved yields and resi…	In my perspective, I feel highly confident in my ability to tackle any challenges associated with cultivating Orange Fleshed Sweet Potato (OFSP). The reason for my confidence stems from the manageable nature of the challenges typically encountered. From my experience, these challenges are relatively few and can be effectively addressed, often without the need for external assistance. Cultivating …	730
One of the significant challenges in adopting biofortified Orange Fleshed Sweet Potato appears to be the unavailability of vines in the market. This issue poses a practical barrier for farmers who are keen to integrate biofortified OFSP into their agricultural practices. Access to quality planting material is crucial for successful adoption and scale-up of new agricultural innovations. Without a …	From a user’s perspective, adopting biofortified OFSP appears feasible due to the farmer's assurance of having sufficient land and access to water.	Focusing on taste, color, and agronomic factors in OFSP cultivation not only meets market demands but also contributes to improved nutrition, sustainable farming practices, and economic viability for farmers like me.	The color and taste appeal of OFSP are not just aesthetic preferences but have multifaceted benefits across income generation, health and nutrition, work conditions, time management, and community impact. Emphasizing these attributes can effectively demonstrate how OFSP contributes to improving the overall well-being and livelihoods of the respondent's family and community.	Yes, I firmly believe that cultivating and consuming biofortified Orange Fleshed Sweet Potato (OFSP) can significantly improve the nutritional status of our household. Biofortified OFSP varieties have been specifically bred to be rich in essential vitamins and minerals such as vitamin A, which is crucial for overall health and immunity. By incorporating biofortified OFSP into our diets regularly,…	Yes, cultivating biofortified OFSP can significantly influence the economic status of a household in several ways. Firstly, the adoption of biofortified varieties often leads to higher yields per unit area compared to traditional varieties. This increased productivity translates directly into higher income for farmers, especially when cultivated on a larger scale.	Yield, sweet, income	I believe Orange Fleshed Sweet Potato (OFSP) holds tremendous potential for addressing nutritional deficiencies and improving food security, particularly in regions like ours. Barriers to adoption: One significant barrier we face is rooted in cultural perceptions. Historically, there’s a belief that the crop sweet potato is associated with poverty, which affects its acceptance and consumption. Ov…	To enhance farmers’ acceptance and adoption of biofortified Orange Fleshed Sweet Potato (OFSP), several strategic approaches can be considered: Comprehensive Awareness Campaigns: It is crucial to implement targeted awareness campaigns that emphasize the nutritional benefits and economic advantages of biofortified OFSP. These campaigns should be tailored to address specific concerns and preference…	I am willing to continue planting OFSP because I am interested in exploring new agricultural technologies and innovations. The availability of high-quality seeds and reliable technical support significantly influences my decision. For non-adopters like myself, factors that could potentially encourage adoption include improved accessibility to OFSP seeds, enhanced technical guidance from agricultu…	Financial factors also play a crucial role. Investing in new crops involves costs such as acquiring seeds, potentially modifying farming practices, and managing any initial risks or uncertainties. These financial implications need careful consideration, especially in light of previous experiences where investments did not yield expected returns. Additionally, risk tolerance is a key determinant. …	The influence of friends, family, and fellow farmers plays a crucial role in my decision to adopt and maintain biofortified Orange Fleshed Sweet Potato (OFSP). Their impact is profound because they contribute firsthand experiences and provide essential support throughout the adoption process. When friends and family share their personal journeys with biofortified OFSP, it offers me practical insi…	Not important in my opinion	Yes, I have had numerous discussions with fellow farmers about the cultivation of biofortified Orange-Fleshed Sweet Potatoes (OFSP). The general consensus among the farmers is that cultivating OFSP is highly beneficial and important. They highlighted several potential benefits, including its nutritional value, particularly its high vitamin A content, which can significantly improve community heal…	I am highly confident in my ability to overcome challenges associated with cultivating Orange Fleshed Sweet Potato (OFSP). My confidence stems from a deep understanding of the risks involved and effective strategies to mitigate them. For instance, one significant challenge is the susceptibility of OFSP to certain pests and diseases. To counter this, I have implemented integrated pest management t…	1248
The perceived challenge from my perspective primarily revolves around seed availability.	The attractiveness of biofortified OFSP to users stems from its delicious taste, versatility in various agricultural settings, and the reliable availability of irrigation water.	For a farmer like me, the qualities of OFSP such as good taste, bright color, high yield potential, and shorter maturity period are crucial for economic success, market competitiveness, and nutritional impact.	Orange Fleshed Sweet Potato offers several beneficial qualities that significantly contribute to both my family's well-being and our overall livelihood. Firstly, its cost-effectiveness is a crucial factor. By requiring minimal inputs and management, OFSP not only reduces production costs but also enhances our profitability per hectare. This financial advantage translates directly into improved in…	Yes, cultivating and consuming biofortified Orange Fleshed Sweet Potato can indeed have a significant impact on the nutritional status of our household. Biofortified OFSP is specifically bred to be rich in essential micronutrients such as Vitamin A, which is crucial for maintaining good health, especially in regions where deficiencies are prevalent. By integrating biofortified OFSP into our farmi…	The cultivation of biofortified OFSP positively influences the economic status of households by commanding higher market prices and reducing production costs, thereby increasing profitability per unit of land cultivated. These economic gains, coupled with potential socio-economic benefits at the community level, underscore the significance of biofortified OFSP as a sustainable agricultural innova…	Health, easy to manage, yield	Regarding Orange Fleshed Sweet Potato (OFSP), my opinion is optimistic, considering its potential benefits. Barriers to its adoption primarily include the widespread lack of sufficient information among farmers about its nutritional advantages and farming techniques. Additionally, the availability of quality OFSP seeds remains a significant challenge, hindering widespread cultivation. However, am…	Addressing technical needs, creating market and supply chain opportunities, raising awareness, promoting peer learning, and providing supportive policies are crucial strategies to improve farmers’ attitudes towards adopting biofortified OFSP. These approaches not only address practical challenges but also create an enabling environment where farmers can see tangible benefits from integrating biof…	Yes, I am inclined to adopt the cultivation of Orange Fleshed Sweet Potato (OFSP) based on several compelling reasons. Firstly, we recognize its significance for both our health and economic well-being. OFSP is known to be highly nutritious, meeting market demands effectively. Moreover, its compatibility with agro-ecological conditions further supports its suitability for our farming practices. T…	When considering the adoption of new crops like biofortified Orange Fleshed Sweet Potato (OFSP), several personal factors play a crucial role in my decision-making process.Firstly, my level of education significantly influences how I perceive and understand the benefits and challenges associated with adopting new agricultural practices and crops. A higher level of education might provide me with …	The influence of friends, family, and fellow farmers on my decision to adopt and retain biofortified Orange Fleshed Sweet Potato (OFSP) is profound and multifaceted. Their opinions and actions play a pivotal role in shaping my agricultural choices for several reasons. Firstly, their role as initiators is crucial. When friends, family members, or other farmers introduce me to biofortified OFSP, th…	The support and encouragement from external entities such as government agencies, financial institutions, NGOs, and extension services are crucial factors influencing my decision to grow biofortified Orange Fleshed Sweet Potato (OFSP). Specifically, the assistance provided by NGOs and government bodies plays a pivotal role in shaping my farming choices. NGOs contribute significantly by offering t…	Yes, I have had numerous discussions with other farmers regarding the potential benefits and challenges of cultivating biofortified Orange-Fleshed Sweet Potatoes (OFSP). Generally, the feedback from these conversations has been overwhelmingly positive. Many farmers recognize the nutritional and economic advantages of growing OFSP. However, when challenges do arise, such as pest management or mark…	I am highly confident in my ability to effectively manage and address any challenges associated with cultivating Orange Fleshed Sweet Potato (OFSP). Through my experience and knowledge, I am fully prepared to undertake its conservation and tackle any potential issues that may arise. This confidence stems from my comprehensive understanding of the crop's requirements, including soil conditions, wa…	2178
The challenges perceived by the farmer suggest that the adoption of biofortified OFSP faces critical barriers such as inadequate seed availability, uncertain market prospects, and a deficiency in local role models for guidance and inspiration.	While aspects like consumption and initial production may seem straightforward due to familiarity and similarity to conventional sweet potatoes.	As a farmer, the important qualities of Orange-Fleshed Sweet Potato that I value are good taste, bright color, high yield, and a shorter maturity period.	OFSP offers numerous qualities that significantly benefit my family across various dimensions. Firstly, its ease of management translates into efficient farming practices, requiring less intensive labor and resources compared to other crops. This not only reduces our operational costs but also allows us to allocate more time and energy to other aspects of farming and household activities. In term…	Biofortified Orange Fleshed Sweet Potato (OFSP) can indeed significantly impact the nutritional status of households when cultivated and consumed regularly. Research indicates that OFSP is rich in beta-carotene, a precursor of vitamin A, which is crucial for maintaining good vision, immune function, and overall health, particularly in regions where vitamin A deficiency is prevalent.	In my opinion, cultivating biofortified OFSP can significantly influence our household's economic standing. This variety commands a high price in the market due to its nutritional benefits and scarcity in supply, allowing us to potentially earn higher income. By cultivating biofortified OFSP, we can capitalize on this market demand. For instance, I have observed that even neighboring villages are…	Cost effective, taste, market demand	challenges such as seed supply, intercropping complexities, and market demand pose barriers to the widespread adoption of biofortified OFSP, opportunities in water management and weather resilience present promising avenues for enhancing agricultural productivity and food security. Addressing these barriers through improved seed distribution systems, tailored agronomic practices, and targeted mar…	Training sessions should be meticulously designed to educate farmers about the benefits of biofortified OFSP. These sessions should cover topics such as improved nutritional value, disease resistance, and enhanced market opportunities. By providing detailed information supported by robust data on increased yields and economic benefits, farmers can better appreciate the potential advantages of ado…	Yes, and a non-adopter For non-adopters, several factors might influence their decision: Awareness and Education: Lack of knowledge about the financial and health benefits of OFSP could deter adoption. Comprehensive information campaigns or educational programs could address this gap. Market Access and Demand: Concerns about market stability, access to markets, or fluctuating demand may pose barr…	When considering the adoption of new crops such as biofortified Orange Fleshed Sweet Potato (OFSP), several personal factors can significantly influence my decision-making process: Education Level: My level of education plays a crucial role as it affects my understanding of the benefits and techniques involved in cultivating biofortified OFSP. Higher education might provide me with more awareness…	The influence of friends, family, and fellow farmers on my decision to adopt and continue with biofortified OFSP (Orange Fleshed Sweet Potato) is profound and multifaceted. Their opinions and support play a crucial role in shaping my choices due to the deep personal connection I have with them. Firstly, within the community of farmers, there exists a network of trust and mutual learning. When my …	The collective support and encouragement from government entities, NGOs, financial institutions, and extension services create a conducive environment for farmers to grow biofortified OFSP. This comprehensive support system addresses various challenges farmers face, from financial constraints to technical knowledge gaps, ultimately influencing our decision to invest in and benefit from cultivatin…	Yes, I've engaged in numerous discussions with fellow farmers regarding the potential benefits and challenges associated with cultivating biofortified Orange Fleshed Sweet Potato (OFSP). Through these conversations, I gathered valuable insights into both the advantages and hurdles related to this crop. The benefits of biofortified OFSP were a focal point in our discussions. Many farmers highlight…	In my perspective, I feel quite confident about my ability to overcome any challenges associated with cultivating OFSP (Orange Fleshed Sweet Potato). This confidence stems from thorough preparation and continuous learning. Before starting the cultivation, we conducted extensive research and sought advice from agricultural experts to understand potential challenges such as soil conditions, pest ma…	1694
One significant issue is the limited availability of seeds and essential information. The scarcity of quality planting materials and insufficient knowledge about cultivation practices.	adopting biofortified OFSP appears straightforward due to several reasons. Firstly, its inherent characteristics make production relatively simple compared to other crops. This ease stems from its adaptable nature, allowing it to be cultivated alongside existing crops without requiring dedicated land, thereby integrating smoothly into existing farming practices. Additionally, its cultivation does…	The combination of high yield, early maturity, and excellent nutritional content makes OFSP an invaluable crop for us farmers.	The decision to plant OFSP is not merely based on its nutritional benefits but also its potential to positively impact our family's health, income stability, work conditions, and time management. By harnessing the robust nutritional profile and agronomic advantages of OFSP, we are making informed choices that support holistic well-being and sustainable livelihoods for our family.	the adoption of biofortified OFSP can positively impact the nutritional status of households by addressing deficiencies in Vitamin A and other essential nutrients. This not only improves health outcomes but also strengthens local food systems, contributing to sustainable development goals related to nutrition security.	The cultivation of biofortified OFSP positively influences the economic status of households by commanding higher market prices and reducing production costs, thereby increasing profitability per unit of land cultivated. These economic gains, coupled with potential socio-economic benefits at the community level, underscore the significance of biofortified OFSP as a sustainable agricultural innova…	High yield, high income, good health	In my opinion, Orange Fleshed Sweet Potato (OFSP) presents a promising opportunity for enhancing nutrition and agricultural sustainability. One significant barrier to its adoption, however, lies in cultural perceptions. In our society, there's a prevailing notion that OFSP is food for the economically disadvantaged, which creates reluctance among some individuals, including myself, to fully embra…	Experience-sharing events play a crucial role in this strategy. Farmers who have already successfully adopted biofortified OFSP can share their firsthand experiences. These events should be facilitated in a way that encourages open dialogue and the exchange of practical insights. Hearing success stories directly from peers can significantly influence attitudes, as farmers tend to trust and learn …	I am very willing to adopt or continue planting Orange Fleshed Sweet Potato (OFSP) based on several factors. Financial benefits and health advantages were cited as primary motivators for this decision. Specifically, the farmer acknowledged that OFSP is perceived to bring financial gains and contribute positively to health. And sustaining their adoption behavior requires: Support Services: Continu…	When considering the adoption of new crops such as biofortified Orange Fleshed Sweet Potato (OFSP), several personal factors significantly influence my decision-making process. Firstly, the level of information available plays a crucial role. Comprehensive and reliable information about the agronomic practices, potential yields, market demand, and nutritional benefits of OFSP would be essential. …	The influence of friends, family, and fellow farmers on my decision to adopt and continue using biofortified Orange Fleshed Sweet Potato (OFSP) is significant. Their opinions create a positive pressure that encourages me to seriously consider adopting this new variety. When my friends and family express enthusiasm about biofortified OFSP, it reinforces my belief that it is a worthwhile innovation…	The support and encouragement from external entities such as government agencies, financial institutions, NGOs, and extension services play a pivotal role in influencing my decision to grow biofortified Orange Fleshed Sweet Potato (OFSP), primarily due to their contributions in seed provision and technical assistance. Seed provision is crucial because biofortified OFSP requires specific varieties…	Yes, I have engaged in several discussions with fellow farmers regarding the potential benefits and challenges associated with cultivating biofortified Orange Fleshed Sweet Potato (OFSP). During these conversations, we extensively covered various aspects such as the initial costs involved in planting and harvesting, as well as the nutritional benefits of consuming biofortified OFSP. The responses…	From my perspective, I am highly confident in our ability to overcome any challenges associated with cultivating OFSP. This confidence stems from our proactive approach in seeking solutions through collaboration with fellow farmers and extension agents. Through robust data gathering and analysis of shared experiences, we continuously refine our methods and adapt to new challenges. This collective…	1040
The primary challenge appears to be the limited availability of planting vines. This issue is crucial because without an accessible and reliable supply of planting material, farmers face significant barriers in adopting and scaling up cultivation of biofortified OFSP.	From the perspective of a user, adopting biofortified OFSP appears straightforward due to its natural ease of cultivation. According to information gathered from various sources, including media reports, OFSP is inherently simple to grow. This ease of production stems from its natural adaptability to diverse agricultural conditions, which reduces the complexities typically associated with cultiva…	The importance of OFSP lies not only in its nutritional benefits, which are crucial for preventing deficiencies and promoting good health, but also in its appeal and versatility as a food source, and its resilience as a crop. These qualities collectively make OFSP a vital component of our diet and agricultural practices.	The qualities of OFSP have not only improved our family's nutrition and health outcomes but have also provided a stable income source, improved our work conditions, and optimized our time management. These benefits underscore the significant positive impact OFSP cultivation has had on our overall quality of life and well-being.	The cultivation and consumption of biofortified Orange Fleshed Sweet Potato (OFSP) can significantly impact the nutritional status of a household. Vitamin A is crucial for maintaining vision, supporting the immune system, and promoting overall growth and development, particularly in children.	In my opinion, cultivating biofortified OFSP can significantly influence our household's economic standing. This variety commands a high price in the market due to its nutritional benefits and scarcity in supply, allowing us to potentially earn higher income. By cultivating biofortified OFSP, we can capitalize on this market demand. For instance, I have observed that even neighboring villages are…	Smooth texture, high yield, cost effective	I think OFSP is rich in Vitamin A, challenges such as seed availability and knowledge gaps exist, the opportunities presented by the nutritional benefits and adaptive capacity of biofortified OFSP, particularly in relation to water availability, highlight its potential to contribute significantly to food security and nutrition improvement efforts globally. Addressing these barriers through target…	events such as field visits to farms where biofortified OFSP is thriving. Seeing tangible results in real farming conditions can inspire confidence and dispel doubts about the feasibility of adoption. Farmers can observe firsthand the crop’s resilience to local pests and diseases, its adaptability to varying soil conditions, and its potential for improving household nutrition.	Yes I am willing to adopt, potential factors that could influence our decision to start planting OFSP might include access to information about the benefits of OFSP, demonstration of successful cultivation in similar agro-ecological zones, availability of technical support and training on best practices, assurance of market access and pricing stability, and feasibility assessments specific to the…	When considering the adoption of new crops like biofortified Orange Fleshed Sweet Potato (OFSP), several personal factors play crucial roles in my decision-making process: Education and Information: My level of education and access to information significantly influence how well I understand the benefits and challenges of cultivating biofortified OFSP. Knowledge about its nutritional value, agron…	The opinions and influence of my friends, family, and fellow farmers played a significant role in my decision to adopt and continue cultivating biofortified Orange Fleshed Sweet Potato (OFSP). Hearing positive feedback and seeing their interest in the crop had a profound impact on me. Knowing that people in my community valued and enjoyed the crop made me more inclined to try it initially. Moreov…	The support and encouragement from external entities such as government, financial institutions, NGOs, and extension services play a crucial role in influencing decisions regarding the cultivation of biofortified Orange Fleshed Sweet Potato (OFSP). While many farmers, including myself, have reservations about trusting government initiatives, the involvement of NGOs is perceived more positively an…	When discussing the potential benefits and challenges of cultivating biofortified Orange Fleshed Sweet Potato with fellow farmers, the responses were insightful and varied. In terms of benefits, many farmers highlighted several key points. Firstly, they emphasized the significant nutritional benefits of biofortified OFSP for family consumption. The higher levels of vitamin A in biofortified OFSP …	In my perspective, I feel highly confident in my ability to tackle any challenges associated with cultivating Orange Fleshed Sweet Potato (OFSP). The reason for my confidence stems from the manageable nature of the challenges typically encountered. From my experience, these challenges are relatively few and can be effectively addressed, often without the need for external assistance. Cultivating …	1559
several challenges emerge. Firstly, there is a notable lack of awareness regarding the benefits and proper cultivation techniques associated with biofortified OFSP. Many potential adopters may not fully grasp how biofortified OFSP can improve nutrition or the specific agricultural practices required for successful cultivation. Secondly, acquiring quality planting material poses a significant hurd…	From the perspective of a user, adopting biofortified OFSP appears straightforward due to its natural ease of cultivation. According to information gathered from various sources, including media reports, OFSP is inherently simple to grow. This ease of production stems from its natural adaptability to diverse agricultural conditions, which reduces the complexities typically associated with cultiva…	As a farmer, the key qualities and attributes of Orange-Fleshed Sweet Potatoes that are important to me include color, taste, and low cost of production. The vibrant color is crucial because it appeals to consumers and indicates a high beta-carotene content, which is essential for nutritional value and marketability. Taste is also a significant factor as it directly affects consumer satisfaction …	OFSP empowers us by enhancing food security, providing economic opportunities, improving nutrition, optimizing work conditions, and saving valuable time and resources. These benefits not only sustain our livelihood but also foster resilience and prosperity within our community.	the nutritional benefits of biofortified OFSP, it is evident that cultivating and consuming this crop can indeed positively impact the nutritional status of households. This impact is facilitated through increased accessibility, ease of cultivation, and enhanced dietary diversity, ultimately contributing to improved health outcomes and overall well-being within the community.	Yes, cultivating biofortified OFSP can significantly influence the economic status of a household in several ways. Firstly, the adoption of biofortified varieties often leads to higher yields per unit area compared to traditional varieties. This increased productivity translates directly into higher income for farmers, especially when cultivated on a larger scale.	Healthy, soil fertility, feeding number of family member	OFSP hold significance in improving our health and income and its important to consider while challenges such as limited awareness and seed accessibility persist, the opportunities presented by water availability and market demand underscore the transformative potential of biofortified OFSP in improving food security, nutrition, and economic prosperity for farmers. Addressing these barriers effec…	By combining structured training with engaging experience-sharing events, supported by robust data and practical demonstrations, farmers can be empowered to make informed decisions about integrating biofortified OFSP into their farming practices. This comprehensive approach not only addresses knowledge gaps but also nurtures a positive attitude shift towards embracing innovative agricultural solu…	Would like to express my willingness to continue planting OFSP for its health benefits mostly .Factors influencing this decision include adaptability of OFSP to their farming practices, consistent availability of quality seeds, existing and potential market demand for the crop, suitability of farm size and land for cultivation, and overall economic viability.	When considering the adoption of new crops such as biofortified Orange Fleshed Sweet Potato , several personal factors influence my decision-making process significantly. One crucial factor is financial constraints, which pose a substantial barrier for me when it comes to making investments in new agricultural technologies. The cost involved in adopting and integrating new crops like OFSP into my…	The opinions and influence of my friends, family, and fellow farmers played a significant role in my decision to adopt and continue cultivating biofortified Orange Fleshed Sweet Potato (OFSP). Hearing positive feedback and seeing their interest in the crop had a profound impact on me. Knowing that people in my community valued and enjoyed the crop made me more inclined to try it initially. Moreov…	The support and encouragement from external entities such as government, financial institutions, NGOs, and extension services are crucial factors influencing our decision to cultivate biofortified Orange Fleshed Sweet Potato (OFSP). These stakeholders play a pivotal role in our adoption process primarily through their provision of essential resources and knowledge. Firstly, training is paramount.…	The farmer indicated that they have not yet engaged in discussions with other farmers regarding the potential benefits or challenges of cultivating biofortified Orange Fleshed Sweet Potato (OFSP). However, they expressed their intention to initiate these discussions soon after they have personally tried cultivating biofortified OFSP. The reason behind this approach could be the farmer's desire to…	I am highly confident in my ability to overcome challenges associated with cultivating Orange Fleshed Sweet Potato (OFSP). My confidence stems from a deep understanding of the risks involved and effective strategies to mitigate them. For instance, one significant challenge is the susceptibility of OFSP to certain pests and diseases. To counter this, I have implemented integrated pest management t…	1024
Adopting biofortified OFSP appears challenging primarily due to difficulties in marketing and inadequate support for acquiring quality seeds. The marketing aspect poses a significant hurdle as it involves promoting and selling the biofortified OFSP effectively within existing agricultural and consumer markets. Farmers often struggle with reaching potential buyers, establishing market demand, and …	adopting biofortified OFSP (Orange Fleshed Sweet Potato) appears straightforward due to several key factors. Firstly, having available land suitable for planting provides a solid foundation. This means that farmers already possess the primary resource necessary for cultivation, ensuring they can immediately engage in production without additional land acquisition costs or complications. Secondly,…	As a farmer, the most important qualities of Orange-Fleshed Sweet Potatoes to me are their health and nutritional benefits. Specifically, the high levels of beta-carotene, which our bodies convert into vitamin A, are crucial. Vitamin A is essential for maintaining good vision, immune function, and skin health. By cultivating OFSP, I can contribute to reducing vitamin A deficiency in my community,…	The decision to plant OFSP is not merely based on its nutritional benefits but also its potential to positively impact our family's health, income stability, work conditions, and time management. By harnessing the robust nutritional profile and agronomic advantages of OFSP, we are making informed choices that support holistic well-being and sustainable livelihoods for our family.	My affirmation is that biofortified OFSP is "very good in terms of diet" aligns with extensive research highlighting the nutritional benefits of this crop. Its cultivation and consumption can indeed lead to improved nutritional status within households, offering a sustainable solution to combatting malnutrition, particularly in regions where access to diverse and nutrient-rich foods is limited.	In my opinion, cultivating biofortified OFSP can significantly influence our household's economic standing. This variety commands a high price in the market due to its nutritional benefits and scarcity in supply, allowing us to potentially earn higher income. By cultivating biofortified OFSP, we can capitalize on this market demand. For instance, I have observed that even neighboring villages are…	Health (fitness to food and nutrition balance), wealth (production is expensive when you sell), productivity (lot of yields per ha)	while barriers such as seed availability and information gaps present challenges to the widespread adoption of biofortified OFSP, opportunities related to land availability, water resources, and nutritional demand offer promising pathways forward. Addressing these barriers through targeted interventions and leveraging available opportunities can facilitate the successful integration of biofortifi…	For improving farmers’ attitudes towards the adoption of biofortified Orange Fleshed Sweet Potato (OFSP), it is crucial to focus on sustainable seed supply and effective follow-up strategies. Sustainable seed supply ensures that farmers have reliable access to high-quality biofortified OFSP planting material. This includes not only initial distribution but also mechanisms for ongoing availability…	The farmer expressed a willingness to consider adopting or continuing planting OFSP (Orange Fleshed Sweet Potato) based on several key factors. Firstly, they emphasized the importance of receiving comprehensive information about the benefits of OFSP, particularly from fellow farmers who have firsthand experience with the crop. This suggests that peer-to-peer knowledge sharing and success stories …	The decision-making process regarding adopting new crops such as biofortified Orange Fleshed Sweet Potato (OFSP) can be influenced by several personal factors. For instance, my education level plays a crucial role as it affects my understanding of the agricultural innovations and their potential benefits. Previous experience with OFSP or similar crops provides me with practical insights into thei…	When considering my decision to adopt and continue cultivating biofortified Orange Fleshed Sweet Potato, the input from other farmers, my family, and the community has played a crucial role. Specifically, fellow farmers have been influential in introducing me to the benefits of biofortified OFSP. Their firsthand experiences and recommendations have significantly shaped my decision-making process.…	The support and encouragement from external entities such as government agencies, financial institutions, NGOs, and extension services play a pivotal role in influencing my decision to cultivate biofortified Orange Fleshed Sweet Potato (OFSP). These external bodies are crucial because they provide essential supplies and services that are necessary for successful cultivation and marketing of biofo…	The farmers I've spoken with have indeed discussed the potential benefits and challenges of cultivating biofortified Orange Fleshed Sweet Potato (OFSP). Their decision to plant biofortified OFSP was largely influenced by the quality aspects they heard about. Specifically, they were impressed by the enhanced nutritional content of biofortified OFSP compared to traditional varieties. The discussion…	I am highly confident in my ability to effectively manage and address any challenges associated with cultivating Orange Fleshed Sweet Potato (OFSP). Through my experience and knowledge, I am fully prepared to undertake its conservation and tackle any potential issues that may arise. This confidence stems from my comprehensive understanding of the crop's requirements, including soil conditions, wa…	1683
some aspects may indeed present challenges despite initial impressions. One key consideration is the transition from traditional crop varieties to biofortified OFSP. This change involves not just cultivating a different type of sweet potato but also requires adjustments in farming practices and possibly learning new agricultural techniques tailored to maximize the nutritional benefits of OFSP.	the perceived ease of adopting biofortified OFSP is rooted in familiar agricultural practices, access to fertile land for optimal growth, and the presence of irrigation systems that support consistent crop development.	As a farmer, several key qualities and attributes of Orange-Fleshed Sweet Potato (OFSP) are particularly important to me. Firstly, high yield is a critical factor. Farmers like myself prioritize crops that produce a substantial harvest with relatively easy work. High yield ensures that the efforts and resources we invest result in a profitable and rewarding outcome. Cost-effectiveness is another …	OFSP offers several qualities that significantly contribute to the well-being of my family and me across various aspects. Firstly, its nutritional richness provides substantial health benefits, offering essential vitamins and minerals crucial for our overall well-being. This directly translates into reduced healthcare costs and fewer sick days, thereby enhancing our productivity and quality of li…	Yes, I believe that cultivating and consuming biofortified Orange Fleshed Sweet Potato (OFSP) can indeed have a significant impact on the nutritional status of my household. From personal experience and based on robust data, it's evident that biofortified OFSP is nutritionally superior compared to traditional varieties. Biofortification enhances the levels of essential nutrients such as vitamin A…	Yes, cultivating biofortified OFSP can significantly influence the economic status of a household in several ways. Firstly, the adoption of biofortified varieties often leads to higher yields per unit area compared to traditional varieties. This increased productivity translates directly into higher income for farmers, especially when cultivated on a larger scale.	Health, easy to produce, yield	I think OFSP is rich in Vitamin A, challenges such as seed availability and knowledge gaps exist, the opportunities presented by the nutritional benefits and adaptive capacity of biofortified OFSP, particularly in relation to water availability, highlight its potential to contribute significantly to food security and nutrition improvement efforts globally. Addressing these barriers through target…	To enhance farmers' receptiveness to adopting biofortified Orange Fleshed Sweet Potato (OFSP), several strategic initiatives could be implemented. Firstly, fostering cooperation among farmers to facilitate the sharing of experiences and knowledge about the benefits of OFSP cultivation would be crucial. This would create a supportive network where successful practices and outcomes can be shared, e…	Yes, and my decision to adopt or continue planting OFSP is based on its perceived economic benefits and improved yield potential. To sustain this behavior, I would require ongoing access to accurate data, supportive infrastructure, and knowledge resources tailored to OFSP farming. These elements would not only enhance my farm's profitability but also contribute to the resilience and long-term sus…	Based on my limited experience, factors such as education level, previous experience with biofortified OFSP, financial considerations, and risk tolerance significantly influence my decision-making process when considering adopting new crops like biofortified Orange Fleshed Sweet Potato (OFSP). Firstly, regarding education level, my understanding of agricultural practices and potential benefits of…	The influence of friends, family, and fellow farmers on my decision to adopt and retain biofortified Orange Fleshed Sweet Potato (OFSP) is significant and multifaceted. Their opinions and advice play a crucial role in shaping my agricultural practices. Friends, family, and fellow farmers serve as valuable sources of information and practical insights. Through their experiences and observations, t…	External support from entities such as government bodies, financial institutions, NGOs, and extension services plays a crucial role in influencing my decision to cultivate biofortified Orange Fleshed Sweet Potato (OFSP) for several reasons. Firstly, these organizations are pivotal in facilitating the distribution of high-quality OFSP seeds. Access to certified seeds is a fundamental prerequisite …	When discussing the potential benefits and challenges of cultivating biofortified Orange Fleshed Sweet Potato (OFSP) with fellow farmers, the responses were insightful and detailed. Regarding the benefits, farmers emphasized two key advantages. Firstly, biofortified OFSP offers a significantly higher yield compared to traditional varieties. This characteristic is particularly appealing as it dire…	In my perspective, I feel quite confident about my ability to overcome any challenges associated with cultivating OFSP (Orange Fleshed Sweet Potato). This confidence stems from thorough preparation and continuous learning. Before starting the cultivation, we conducted extensive research and sought advice from agricultural experts to understand potential challenges such as soil conditions, pest ma…	2362
No challenges. The crop is easy to produce and consume in general	the ease of adopting biofortified OFSP from a user's perspective is supported by existing infrastructural advantages like irrigation, regional agricultural practices that complement new crop introductions, minimal additional effort compared to traditional crops, and a proactive stance among farmers towards embracing technological advancements in agriculture.	As a farmer, the most crucial qualities of Orange-Fleshed Sweet Potatoes for me are high yield, good taste, and marketability. High yield is paramount because it ensures a substantial harvest, which is essential for both household consumption and generating income from surplus produce. The ability to sell leftover produce is vital as it provides an additional revenue stream, enhancing the overall…	OFSP isn't just a crop; it's a cornerstone of our family's health, nutrition, and economic stability. Its nutrient-rich profile supports our children's growth and immune systems, while its economic benefits and suitability to our farming conditions contribute to our livelihoods and overall well-being	cultivating and consuming biofortified OFSP can indeed have a transformative impact on the nutritional status of our household. It provides a reliable source of essential nutrients, offers a cost-effective dietary option, and enhances overall food diversity. These factors combined can lead to improved health outcomes, particularly in contexts where access to diverse and nutritious foods is limite…	In my opinion, cultivating biofortified OFSP can significantly influence our household's economic standing. This variety commands a high price in the market due to its nutritional benefits and scarcity in supply, allowing us to potentially earn higher income. By cultivating biofortified OFSP, we can capitalize on this market demand. For instance, I have observed that even neighboring villages are…	Yield, cost effectiveness, taste	while the availability of water, land, and technological support are significant opportunities for the adoption of biofortified OFSP, challenges such as seed supply reliability, market accessibility, and educational outreach remain crucial barriers. Addressing these barriers through coordinated efforts among stakeholders including policymakers, agricultural extension services, and development org…	To improve farmers’ attitudes towards adopting biofortified Orange Fleshed Sweet Potato (OFSP), one effective strategy could involve comprehensive training programs tailored specifically to the needs and challenges of farmers. These training sessions should ideally span over three days to ensure thorough understanding and practical knowledge transfer regarding the cultivation, benefits, and marke…	I am inclined to adopt OFSP due to several compelling reasons that have been thoroughly considered. Firstly, the feedback from current adopters has been highly positive and convincing. Their experiences and testimonials have underscored the benefits of cultivating OFSP, emphasizing aspects such as improved market opportunities and higher yield potential compared to other crops. Moreover, the econ…	my decision-making process is significantly influenced by my educational background and previous experiences. Regarding education, having a higher level of education provides me with a deeper understanding of agricultural practices, nutritional benefits, and market trends associated with biofortified crops like OFSP. This knowledge allows me to assess the feasibility and potential advantages of i…	Other farmers’ encouragement and support foster a sense of community and solidarity. When I see others successfully adopting and benefiting from biofortified OFSP, it inspires confidence in me to follow suit. Their positive experiences serve as social proof, reinforcing the credibility and efficacy of biofortified OFSP as a viable agricultural option. Additionally, the discussions and conversatio…	The support and encouragement from external entities such as government agencies, financial institutions, NGOs, and extension services play a pivotal role in influencing my decision to grow biofortified Orange Fleshed Sweet Potato (OFSP), primarily due to their contributions in seed provision and technical assistance. Seed provision is crucial because biofortified OFSP requires specific varieties…	yes, I have engaged in discussions with other farmers regarding various aspects of cultivating biofortified Orange Fleshed Sweet Potato (OFSP). These conversations covered topics such as planting techniques, harvesting methods, as well as the perceived benefits and challenges associated with biofortified OFSP. In particular, the discussions highlighted the attractiveness of cultivating biofortifi…	From my perspective, I am highly confident in our ability to overcome any challenges associated with cultivating OFSP. This confidence stems from our proactive approach in seeking solutions through collaboration with fellow farmers and extension agents. Through robust data gathering and analysis of shared experiences, we continuously refine our methods and adapt to new challenges. This collective…	2222
while the initial impression might be that adopting biofortified OFSP is straightforward due to its similarity to local varieties, no challenges related to adoption of the crop	the ease of adopting biofortified OFSP from a user's perspective is supported by existing infrastructural advantages like irrigation, regional agricultural practices that complement new crop introductions, minimal additional effort compared to traditional crops, and a proactive stance among farmers towards embracing technological advancements in agriculture.	As a farmer, the important qualities or attributes of Orange-Fleshed Sweet Potatoes (OFSP) would be Taste, color, nutritional content and early maturity	Integrating OFSP into our farming and dietary practices translates into tangible benefits across income, health, nutrition, work conditions, and time management. Its efficiency in resource utilization and nutritional value not only enhances our family's well-being but also strengthens our economic resilience and sustainability in the long term.	In my opinion, cultivating and consuming biofortified Orange Fleshed Sweet Potato can significantly enhance the nutritional status of our household. Biofortified OFSP is rich in essential nutrients such as vitamin A, which is crucial for overall health and immune function. By regularly incorporating biofortified OFSP into our diet, we can address potential micronutrient deficiencies that are comm…	Yes, cultivating biofortified OFSP can significantly influence the economic status of a household in several ways. Firstly, the adoption of biofortified varieties often leads to higher yields per unit area compared to traditional varieties. This increased productivity translates directly into higher income for farmers, especially when cultivated on a larger scale.	High yield, taste, cost effectives	while barriers such as seed availability and information gaps present challenges to the widespread adoption of biofortified OFSP, opportunities related to land availability, water resources, and nutritional demand offer promising pathways forward. Addressing these barriers through targeted interventions and leveraging available opportunities can facilitate the successful integration of biofortifi…	Tailored Strategy Development: Implementing a meticulously crafted strategy that aligns with the specific needs and circumstances of farmers is crucial. This strategy should encompass not only the technical aspects of cultivating biofortified OFSP but also address socio-economic factors such as market demand and financial viability.	while I have not yet cultivated OFSP, my interest in adopting it is driven by positive testimonials, market potential, and the promise of higher yields. To maintain this adoption and successfully integrate OFSP into my farming practices, I require comprehensive data, technical support, and ongoing guidance tailored to local conditions.	two critical personal factors that significantly influence my decision-making process regarding adopting new crops like biofortified OFSP: risk tolerance and financial constraints. Regarding risk tolerance, the respondent expressed a cautious approach, indicating a fear of risks associated with adopting unfamiliar crops. This fear likely stems from concerns about potential crop failure, market ac…	The influence of friends, family, and fellow farmers significantly impacts my decision-making regarding the adoption and retention of biofortified Orange Fleshed Sweet Potato (OFSP). Their recommendations and advice carry substantial weight, particularly concerning aspects like potential income and cost implications associated with cultivating biofortified OFSP. Their insights, based on their own…	The support and encouragement from external entities such as government, financial institutions, NGOs, and extension services play a crucial role in influencing decisions regarding the cultivation of biofortified Orange Fleshed Sweet Potato (OFSP). While many farmers, including myself, have reservations about trusting government initiatives, the involvement of NGOs is perceived more positively an…	When discussing the potential benefits and challenges of cultivating biofortified Orange Fleshed Sweet Potato (OFSP) with fellow farmers, the consensus largely centers around two key aspects. Firstly, in terms of benefits, there is a notable enthusiasm regarding the market demand for biofortified OFSP. Farmers have observed that there is a growing consumer preference and market readiness for crop…	I am highly confident in my ability to overcome any challenges associated with cultivating Orange Fleshed Sweet Potato (OFSP). This confidence stems from my experience and understanding that OFSP is a farmer-friendly crop. Through my years of cultivating different varieties of sweet potatoes and specifically focusing on OFSP, I have developed a robust knowledge base. I am familiar with its growth…	1766
several challenges emerge. Firstly, the availability of quality seeds stands out as a significant hurdle. Farmers often struggle to access reliable sources of biofortified OFSP seeds, which are crucial for initiating cultivation. Secondly, there is a notable shortage of comprehensive information regarding the cultivation, management, and benefits of biofortified OFSP. Many farmers express difficu…	The attractiveness of biofortified OFSP to users stems from its delicious taste, versatility in various agricultural settings, and the reliable availability of irrigation water.	As a farmer, the most important quality of Orange-Fleshed Sweet Potatoes (OFSP) for me is yield. High yield is crucial because it directly impacts our productivity and profitability. We aim to achieve the maximum harvest with the least amount of effort and time invested. A high-yielding OFSP variety ensures that we can produce more crops per hectare, which is essential for meeting market demands …	The attributes of OFSP not only contribute to our family's health and nutritional well-being but also enhance our economic resilience, improve work-life balance, and optimize time management. These collective benefits underscore OFSP's value as a staple crop that positively impacts various facets of our livelihood, from physical health to financial stability, ensuring a sustainable and prosperous…	No, I don’t think so since I never heard about the crop.	In my opinion, cultivating biofortified OFSP can significantly influence our household's economic standing. This variety commands a high price in the market due to its nutritional benefits and scarcity in supply, allowing us to potentially earn higher income. By cultivating biofortified OFSP, we can capitalize on this market demand. For instance, I have observed that even neighboring villages are…	High yield, nutrient, taste	I think OFSP is rich in Vitamin A, challenges such as seed availability and knowledge gaps exist, the opportunities presented by the nutritional benefits and adaptive capacity of biofortified OFSP, particularly in relation to water availability, highlight its potential to contribute significantly to food security and nutrition improvement efforts globally. Addressing these barriers through target…	Targeted Training Programs: Conducting structured training programs that are accessible and practical for farmers is essential. These sessions should focus on agronomic practices tailored to OFSP cultivation, including planting techniques, pest management, and soil fertility enhancement. Moreover, training should emphasize the nutritional benefits of biofortified OFSP and its potential to improve…	I would like to express my willingness to adopt or continue planting OFSP (Orange Fleshed Sweet Potato) due to its perceived necessity in their current farming practices. They emphasized that the availability of quality seeds plays a crucial role in their decision-making process. Specifically, they indicated a readiness to adopt OFSP extensively if they have reliable access to seeds in the market…	several personal factors significantly influence my decision-making process. Firstly, the level of information available plays a critical role. Insufficient information about the cultivation techniques, nutritional benefits, market demand, and potential profitability of biofortified OFSP could hinder my confidence in adopting this crop. Secondly, financial considerations are paramount. The initia…	The influence of friends, family, and fellow farmers on my decision to adopt and retain biofortified Orange Fleshed Sweet Potato (OFSP) is significant. Their opinions and experiences play a crucial role in shaping my choices. When I engage with other farmers, I actively seek out their best practices and insights regarding which crops are most beneficial. This interaction provides me with valuable…	The support and encouragement from external entities such as government, financial institutions, NGOs, and extension services are crucial factors influencing our decision to cultivate biofortified Orange Fleshed Sweet Potato (OFSP). These stakeholders play a pivotal role in our adoption process primarily through their provision of essential resources and knowledge. Firstly, training is paramount.…	Yes, I have engaged in several discussions with fellow farmers regarding the potential benefits and challenges associated with cultivating biofortified Orange Fleshed Sweet Potato (OFSP). The consensus among most farmers overwhelmingly emphasized the benefits over challenges. Specifically, they highlighted several advantages. Firstly, they emphasized the improved palatability and nutritional valu…	When asked about my confidence in overcoming challenges associated with cultivating OFSP, I feel quite assured. My confidence stems from a well-thought-out approach: I am proactive about seeking advice and insights from fellow farmers who have experience with similar challenges. By engaging with other farmers, I can leverage their expertise and learn from their successes and failures. This approa…	1609
One significant issue is the availability of quality seeds. Farmers often find it difficult to access reliable sources of biofortified OFSP seeds, which are crucial for starting and maintaining a successful crop. This challenge stems from limited distribution networks, insufficient production capacities, and sometimes, inadequate information on where to obtain certified seeds. Additionally, pest …	From a user’s perspective, adopting biofortified OFSP appears feasible due to the farmer's assurance of having sufficient land and access to water.	As a farmer, the most important qualities of Orange-Fleshed Sweet Potatoes for me are their ability to be cultivated efficiently in limited space and their compatibility with intercropping. These attributes are crucial because they allow me to maximize the use of my land. OFSP can be planted in closer proximity to each other, which means I can grow more plants in a smaller area. This not only opt…	OFSP offers several qualities that significantly contribute to the well-being of my family and me across various aspects. Firstly, its nutritional richness provides substantial health benefits, offering essential vitamins and minerals crucial for our overall well-being. This directly translates into reduced healthcare costs and fewer sick days, thereby enhancing our productivity and quality of li…	Biofortified Orange Fleshed Sweet Potato (OFSP) can indeed significantly impact the nutritional status of households when cultivated and consumed regularly. Research indicates that OFSP is rich in beta-carotene, a precursor of vitamin A, which is crucial for maintaining good vision, immune function, and overall health, particularly in regions where vitamin A deficiency is prevalent.	Yes, cultivating biofortified OFSP can significantly influence the economic status of a household in several ways. Firstly, the adoption of biofortified varieties often leads to higher yields per unit area compared to traditional varieties. This increased productivity translates directly into higher income for farmers, especially when cultivated on a larger scale.	Seed multiplication, income improve, market demand	one of the primary opportunities of biofortified OFSP is its efficient use of water resources. This is crucial in agricultural settings where water availability can be a limiting factor. OFSP's ability to thrive in diverse agroecological conditions was also emphasized by the farmer, suggesting that it aligns well with varied environmental contexts and farming practices. Furthermore, the farmer po…	Creating Awareness: Increasing awareness through various channels such as workshops, demonstrations, and community meetings plays a pivotal role. Highlighting success stories from early adopters of biofortified OFSP can inspire confidence among farmers. Additionally, leveraging digital platforms and local media can amplify messaging about the benefits and success stories associated with adopting …	Regarding our current farming practices and the potential adoption or continuation of planting OFSP, I am inclined to increase adoption due to its significant benefits. The primary determinant influencing our adoption behavior revolves around the availability and quality of planting materials, particularly reliable sources for seeds. This factor is crucial as it directly impacts the success and y…	The decision-making process regarding the adoption of new crops such as biofortified Orange-Fleshed Sweet Potato (OFSP) can be influenced by several personal factors. In my case, my educational background in business administration plays a pivotal role. This education has equipped me with the knowledge and analytical skills to assess new opportunities, like cultivating OFSP, from a business persp…	The influence of friends, family, and fellow farmers plays a significant role in my decision to adopt and retain biofortified Orange Fleshed Sweet Potato (OFSP). Their opinions and actions carry considerable weight in shaping my agricultural practices. When I observe that my family and friends have already adopted biofortified OFSP and are benefiting from it, it strongly motivates me to follow su…	The support and encouragement from external entities such as government agencies, financial institutions, NGOs, and extension services play a pivotal role in influencing my decision to cultivate biofortified Orange Fleshed Sweet Potato (OFSP). These external bodies are crucial because they provide essential supplies and services that are necessary for successful cultivation and marketing of biofo…	Yes, I have had several discussions with fellow farmers regarding the potential benefits and challenges of cultivating biofortified Orange Fleshed Sweet Potato (OFSP). The general consensus among them is quite positive. Many farmers are enthusiastic about planting biofortified OFSP due to its numerous benefits, such as enhanced nutritional value with increased levels of Vitamin A, which is crucia…	I am highly confident in my ability to overcome any challenges associated with cultivating OFSP. My confidence stems from several factors. Firstly, I have acquired substantial knowledge and skills through training and hands-on experience in sweet potato farming. This practical background equips me with a deep understanding of the crop's requirements and potential challenges. Additionally, I maint…	2319
From a user's perspective, one of the significant challenges in adopting biofortified orange-fleshed sweet potato appears to be the availability of quality seed.	Firstly, these sweet potatoes mature relatively quickly compared to other varieties, which means farmers can harvest them sooner, leading to quicker returns on investment and food security. Secondly, biofortified OFSP is known to offer higher yields per unit of land compared to traditional varieties. This aspect is crucial for farmers looking to maximize their output and profitability while poten…	As a farmer, the qualities and attributes of Orange Fleshed Sweet Potato (OFSP) that are crucial to me are manifold. Firstly, the yield potential of OFSP is paramount. High yield varieties are advantageous as they allow me to maximize my harvest, thereby increasing overall productivity and income generation. This ensures that my efforts in cultivation translate into substantial returns, contribut…	The multifaceted benefits of OFSP ranging from income stability and nutritional enrichment to improved work conditions and time management positively impact our family's well-being and livelihood sustainability. As we continue to integrate OFSP into our agricultural practices, we foresee further enhancements in income security, health outcomes, and overall quality of life for our family.	cultivating and consuming biofortified OFSP can indeed have a transformative impact on the nutritional status of our household. It provides a reliable source of essential nutrients, offers a cost-effective dietary option, and enhances overall food diversity. These factors combined can lead to improved health outcomes, particularly in contexts where access to diverse and nutritious foods is limite…	The economic impact of cultivating biofortified OFSP on a household can be substantial. It not only increases income through higher selling prices but also potentially reduces expenses related to health and enhances overall agricultural productivity. Thus, biofortified OFSP cultivation represents a promising avenue for improving the economic status and resilience of farming households.	High yield, high income, good health	Opportunities for biofortified OFSP lie primarily in its positive reception among consumers. Many people recognize its nutritional value, which can improve dietary diversity and health outcomes, especially in regions prone to micronutrient deficiencies. To overcome these barriers and capitalize on the opportunities presented by biofortified OFSP, concerted efforts are needed. Stakeholders, includ…	Demonstration Plots: Establishing demonstration plots where farmers can observe firsthand the growth, yield potential, and nutritional benefits of biofortified OFSP is highly effective. These plots serve as tangible examples of successful adoption and allow farmers to interact directly with the crop under local conditions.	While the farmer is initially inclined to adopt OFSP based on positive feedback, the transition to sustained adoption would require robust data, practical demonstrations, access to quality inputs and support services, financial incentives, and market assurances. These factors collectively would enable the farmer to make an informed decision and effectively integrate OFSP into their farming practi…	My decision-making process in adopting biofortified OFSP is influenced by several personal factors. Firstly, my education level has equipped me with the knowledge and openness to embrace new agricultural technologies. This education allows me to understand the potential benefits that OFSP can offer, such as improved nutritional value and resilience to pests and diseases.	The influence of friends, family, and fellow farmers on my decision to adopt and retain biofortified Orange Fleshed Sweet Potato (OFSP) is minimal. My family and other farmers around me have not played a significant role in shaping my choice. However, the opinions and actions of the government have had some impact. Specifically, government policies that encourage or even enforce the production of…	The support and encouragement from external entities government, financial institutions, NGOs, and extension services—are indispensable in my decision to grow biofortified OFSP. Their financial assistance, training programs, provision of quality seeds, and ongoing extension services collectively contribute to the success and sustainability of biofortified OFSP cultivation, ensuring both food secu…	Yes, I have had several discussions with other farmers regarding the potential benefits and challenges of cultivating biofortified Orange Fleshed Sweet Potato (OFSP). The responses from my fellow farmers have been overwhelmingly positive. Many of them expressed strong belief in the numerous advantages offered by this crop compared to others in terms of both utilization and yield. During our conve…	In my perspective, I feel very confident about my ability to overcome any challenges associated with cultivating Orange Fleshed Sweet Potato (OFSP). My confidence stems from my extensive knowledge and experience in cultivating various vegetables, especially those with similar cultivation requirements and care needs as OFSP. I understand the specific techniques for planting, nurturing, and managin…	1077
while biofortified OFSP offers significant nutritional benefits, its adoption is hindered by multifaceted challenges such as water scarcity, crop management complexities, limited access to planting materials, and inadequate training opportunities.	several aspects appear straightforward. These include the ready availability of compost, specifically cow dung, which serves as a rich organic fertilizer enhancing soil fertility. Furthermore, having access to irrigation facilities proves advantageous, ensuring consistent water supply crucial for crop growth and yield stability. Moreover, proper land management practices in the area are already e…	As a farmer, several key qualities and attributes of Orange Fleshed Sweet Potato (OFSP) are critically important dieses and pest resistant, highly demanded, early maturity, creating awareness to the farmer and consumer is important.	The integration of OFSP into our agricultural practices has not only addressed nutritional deficiencies but has also become a cornerstone of our economic prosperity. It has improved our health outcomes, boosted our income streams, enhanced our working conditions, and optimized our time management. These benefits underscore the transformative impact of OFSP on our family's quality of life and futu…	the adoption of biofortified OFSP can positively impact the nutritional status of households by addressing deficiencies in Vitamin A and other essential nutrients. This not only improves health outcomes but also strengthens local food systems, contributing to sustainable development goals related to nutrition security.	Yes, cultivating biofortified OFSP can significantly influence the economic status of a household in several ways. Firstly, the adoption of biofortified varieties often leads to higher yields per unit area compared to traditional varieties. This increased productivity translates directly into higher income for farmers, especially when cultivated on a larger scale.	Smooth texture, high yield, cost effective	while barriers such as seed availability and information gaps present challenges to the widespread adoption of biofortified OFSP, opportunities related to land availability, water resources, and nutritional demand offer promising pathways forward. Addressing these barriers through targeted interventions and leveraging available opportunities can facilitate the successful integration of biofortifi…	Financial and Market Support: Providing financial incentives or access to credit facilities for purchasing quality planting materials and inputs can mitigate initial adoption barriers. Furthermore, facilitating linkages with markets and processors can ensure a reliable market for biofortified OFSP, thereby enhancing the economic attractiveness of cultivation.	I am willing to continue planting OFSP because it addresses critical challenges we face in our livelihood. The sustained adoption of OFSP is essential for ensuring food security and overcoming difficulties we encounter in our daily lives. OFSP not only provides sustenance but also offers nutritional benefits that are crucial for our well-being. Its unique qualities, such as not causing bloating, …	Factors such as education level, previous experience with biofortified crops like Orange Fleshed Sweet Potato (OFSP), financial resources, and risk tolerance significantly influence my decision-making process regarding the adoption of new crops like biofortified OFSP.	When considering the role and influence of friends, family, and fellow farmers on my decision to adopt and continue with biofortified Orange Fleshed Sweet Potato (OFSP), their impact is multifaceted. Friends and fellow farmers play a significant role in my journey with biofortified OFSP by providing encouragement and practical support based on their knowledge and experiences. Their influence, how…	The support and encouragement from external entities such as government agencies, financial institutions, NGOs, and extension services play a pivotal role in influencing our decision to grow biofortified Orange Fleshed Sweet Potato (OFSP) for several critical reasons. Firstly, comprehensive training provided by these external bodies is indispensable. Through structured training programs, farmers …	I've had limited discussions with other farmers regarding the potential benefits or challenges of cultivating biofortified Orange Fleshed Sweet Potato (OFSP). The topic is relatively new, and only a few farmers have adopted it so far. From those discussions, it's clear that there is a consensus on the need for more awareness and encouragement within the farming community. Farmers who have conside…	In my perspective, I feel quite confident about our ability to overcome any challenges associated with cultivating Orange-Fleshed Sweet Potato (OFSP). This confidence stems from the similarities I've observed between OFSP and our local sweet potato varieties. Through our experience with local sweet potatoes, we have developed robust knowledge and skills in cultivation techniques, pest management,…	1181
Knowledge Gaps: There are significant gaps in knowledge regarding the cultivation of biofortified OFSP. Many farmers have not received adequate or effective training on the specific techniques required for successful OFSP farming. This includes understanding the best planting practices, pest and disease management, and post-harvest handling. Without proper education and resources, farmers struggl…	Firstly, these sweet potatoes mature relatively quickly compared to other varieties, which means farmers can harvest them sooner, leading to quicker returns on investment and food security. Secondly, biofortified OFSP is known to offer higher yields per unit of land compared to traditional varieties. This aspect is crucial for farmers looking to maximize their output and profitability while poten…	its productivity and nutritional content. OFSP has demonstrated exceptional productivity, yielding more than double the output compared to other local crops. This high yield potential not only enhances agricultural profitability but also contributes significantly to food security and economic stability in our community. Moreover, the nutritional profile of OFSP is particularly noteworthy. Rich in…	The qualities of OFSP have not only improved our family's nutrition and health outcomes but have also provided a stable income source, improved our work conditions, and optimized our time management. These benefits underscore the significant positive impact OFSP cultivation has had on our overall quality of life and well-being.	the adoption of biofortified OFSP can positively impact the nutritional status of households by addressing deficiencies in Vitamin A and other essential nutrients. This not only improves health outcomes but also strengthens local food systems, contributing to sustainable development goals related to nutrition security.	The economic impact of cultivating biofortified OFSP on a household can be substantial. It not only increases income through higher selling prices but also potentially reduces expenses related to health and enhances overall agricultural productivity. Thus, biofortified OFSP cultivation represents a promising avenue for improving the economic status and resilience of farming households.	Healthy, soil fertility, feeding number of family member	opportunities such as land availability, water resources, and knowledge dissemination offer pathways to overcome these barriers. Harnessing these opportunities can facilitate the successful adoption and widespread cultivation of biofortified OFSP, thereby maximizing its potential to address nutritional deficiencies and enhance agricultural sustainability in diverse farming landscapes. In conclusi…	Peer Learning Networks: Promoting peer learning and farmer-to-farmer extension approaches fosters a community of practice around biofortified OFSP. Farmers often trust advice and experiences shared by their peers, making this approach particularly effective in disseminating knowledge and encouraging adoption.	Yes, I would be willing to continue producing OFSP and my willingness to adopt and sustain planting OFSP hinges on its ability to provide income security, cost-effectiveness, ease of cultivation, and the presence of supportive factors like access to planting materials, stable markets, and nutritional awareness. These elements collectively contribute to making OFSP a valuable and sustainable crop …	My decision-making process in adopting biofortified OFSP is influenced by several personal factors. Firstly, my education level has equipped me with the knowledge and openness to embrace new agricultural technologies. This education allows me to understand the potential benefits that OFSP can offer, such as improved nutritional value and resilience to pests and diseases.	The opinions and influence of my family, relatives, and fellow farmers play a crucial role in my decision-making process regarding the adoption and retention of biofortified Orange Fleshed Sweet Potato (OFSP). Their perspectives carry significant weight, shaping both positively and negatively my choices in farming practices. Primarily, the positive influence stems from the shared experiences and …	The support and encouragement from external entities such as government agencies, financial institutions, NGOs, and extension services play a pivotal role in influencing our decision to grow biofortified Orange Fleshed Sweet Potato (OFSP) for several critical reasons. Firstly, comprehensive training provided by these external bodies is indispensable. Through structured training programs, farmers …	The discussions with fellow farmers regarding the cultivation of biofortified Orange Fleshed Sweet Potato (OFSP) predominantly centered around its potential benefits. We delved deeply into how biofortification enhances the nutritional value of OFSP, particularly its increased levels of vitamin A, which is crucial for community health, especially in regions where vitamin A deficiency is prevalent.…	while challenges in farming OFSP are inevitable, my confidence lies in my proactive attitude, practical experience, and readiness to adapt. I am committed to continuously learning and applying new strategies to ensure successful cultivation and contribute positively to my community's food security and economic stability.	1056
several aspects of adopting biofortified Orange-Fleshed Sweet Potato present significant challenges. Firstly, water deficiency is a major obstacle. Adequate irrigation is crucial for the successful cultivation of OFSP, but many farmers struggle with limited water resources, which hampers the growth and yield of these crops. Secondly, access to quality seed is problematic. Farmers often face diffi…	The attractiveness of biofortified OFSP to users stems from its delicious taste, versatility in various agricultural settings, and the reliable availability of irrigation water.	its high yield potential and consistent productivity throughout the year. This aspect is particularly significant because it allows us to rely on OFSP repeatedly, effectively addressing challenges such as crop shortages and ensuring a stable income stream. The nutritional content of OFSP is another vital factor. Its rich nutrient profile not only enhances our health but also offers potential cost…	OFSP plays a pivotal role in our family's life by being income source, improving our health and nutrition, enhancing our work conditions, and optimizing our time management in farming. These benefits underscore the significance of OFSP not only as a crop but as a cornerstone of our household's resilience and prosperity.	Biofortified Orange Fleshed Sweet Potato (OFSP) can indeed significantly impact the nutritional status of households when cultivated and consumed regularly. Research indicates that OFSP is rich in beta-carotene, a precursor of vitamin A, which is crucial for maintaining good vision, immune function, and overall health, particularly in regions where vitamin A deficiency is prevalent.	In my opinion, cultivating biofortified OFSP can significantly influence our household's economic standing. This variety commands a high price in the market due to its nutritional benefits and scarcity in supply, allowing us to potentially earn higher income. By cultivating biofortified OFSP, we can capitalize on this market demand. For instance, I have observed that even neighboring villages are…	Health (fitness to food and nutrition balance), wealth (production is expensive when you sell), productivity (lot of yields per ha)	The effectiveness of OFSP in drought-prone areas stems from its deep rooting system and efficient water utilization, attributes that enhance its survivability during prolonged dry spells. Additionally, its resistance to diseases reduces the need for chemical interventions, aligning with sustainable farming practices and reducing environmental impact. However, the success of OFSP hinges significan…	Policy and Institutional Support: Advocating for supportive policies and institutional frameworks that incentivize the production and utilization of biofortified crops is essential. This includes lobbying for government subsidies on inputs, tax incentives, and inclusion of biofortified OFSP in national food security and nutrition programs.	I am willingness to adopt or continue planting Orange Fleshed Sweet Potato based on specific factors influencing their decision. They highlighted that access to more knowledge, along with improved availability of seeds and water, are critical determinants in their adoption behavior. For non-adopters, increasing their knowledge about the benefits and practical aspects of cultivating OFSP could be …	My decision-making process in adopting biofortified OFSP is influenced by several personal factors. my education level has equipped me with the knowledge and openness to embrace new agricultural technologies. This education allows me to understand the potential benefits that OFSP can offer, such as improved nutritional value and resilience to pests and diseases.	The influence of friends, family, and fellow farmers on my decision to adopt and retain biofortified Orange Fleshed Sweet Potato (OFSP) is minimal. While I value the opinions of others and consider them as part of my decision-making process, ultimately, my choice is driven by my own evaluation of the benefits and suitability of biofortified OFSP for my farming practices. My family and friends may…	External support and encouragement, particularly from entities such as government bodies, financial institutions, NGOs, and extension services, play a crucial role in influencing my decision to cultivate biofortified Orange Fleshed Sweet Potato (OFSP). Their significance lies in their ability to contribute to societal prosperity by focusing on initiatives that uplift farmers' income levels. Gover…	During discussions with fellow farmers regarding the potential benefits and challenges of cultivating biofortified Orange Fleshed Sweet Potato (OFSP), the consensus was positive. Farmers expressed keen interest in adopting biofortified OFSP primarily due to its promising advantages. Firstly, there was strong agreement among farmers that biofortified OFSP offers significantly higher yields compare…	I can’t say I am confident, but I am committed to learning from other farmers' experiences and collaborating closely with extension agents. This approach is grounded in the acknowledgment that success in cultivating OFSP involves navigating various challenges. By actively engaging with experienced farmers and utilizing the expertise of extension agents, the farmer aims to build knowledge and skil…	2097
several challenges emerge. Firstly, the availability of quality seeds stands out as a significant hurdle. Farmers often struggle to access reliable sources of biofortified OFSP seeds, which are crucial for initiating cultivation. Secondly, there is a notable shortage of comprehensive information regarding the cultivation, management, and benefits of biofortified OFSP. Many farmers express difficu…	The user-friendly aspects of adopting biofortified OFSP include its efficiency in water use during cultivation, straightforward cooking process, and minimal preparation required at the point of consumption.	The attributes of OFSP such as high yield potential, nutritional value, market appeal, and adaptability are essential considerations for farmers. These qualities not only address immediate food security challenges but also contribute to improving economic outcomes, enhancing nutritional intake, and promoting sustainable agricultural practices in diverse farming environments.	The qualities of OFSP have not only improved our family's nutrition and health outcomes but have also provided a stable income source, improved our work conditions, and optimized our time management. These benefits underscore the significant positive impact OFSP cultivation has had on our overall quality of life and well-being.	the adoption of biofortified OFSP can positively impact the nutritional status of households by addressing deficiencies in Vitamin A and other essential nutrients. This not only improves health outcomes but also strengthens local food systems, contributing to sustainable development goals related to nutrition security.	Yes, cultivating biofortified OFSP can significantly influence the economic status of a household in several ways. Firstly, the adoption of biofortified varieties often leads to higher yields per unit area compared to traditional varieties. This increased productivity translates directly into higher income for farmers, especially when cultivated on a larger scale.	Health, easy to produce, yield	Its healthy crop, challenges such as limited access to inputs, water scarcity, supply chain inefficiencies, and inadequate governmental support impede the widespread adoption of biofortified OFSP, opportunities like decentralized seed multiplication, early maturity, and disease resistance present avenues for its successful integration into agricultural systems. Addressing these barriers through t…	by integrating cooperative learning frameworks, ensuring reliable seed access, conducting comprehensive training on nutritional benefits, and highlighting economic opportunities, farmers' attitudes towards adopting biofortified OFSP can be positively influenced. These strategies leverage both practical experiences and robust data to create a compelling case for widespread adoption among farming c…	yes I am willing for us who already growing OFSP, several factors are crucial to sustain this practice: Continuous Education and Training: Ongoing education on advanced farming techniques and pest management to maintain high yields and crop quality. Market Access and Stability: Ensuring stable and reliable market access to sell OFSP at competitive prices, along with exploring value-added products…	Factors such as education level, previous experience with biofortified crops like Orange Fleshed Sweet Potato (OFSP), financial resources, and risk tolerance significantly influence my decision-making process regarding the adoption of new crops like biofortified OFSP.	The influence of friends, family, and fellow farmers on my decision to adopt and retain biofortified Orange Fleshed Sweet Potato (OFSP) is not significant, whether positively or negatively. In our community, experiences with agricultural technologies vary widely. For example, if one farmer tries a new technology like biofortified OFSP and encounters challenges or negative outcomes due to factors …	The support and encouragement from external entities such as government organizations, financial institutions, NGOs, and extension services play a crucial role in influencing farmers' decisions to grow biofortified Orange Fleshed Sweet Potato (OFSP). While there is no direct pressure exerted by these bodies, their encouragement can significantly sway farmers towards adopting biofortified OFSP. Fa…	When discussing the potential benefits and challenges of cultivating biofortified Orange Fleshed Sweet Potato (OFSP) with fellow farmers in our area, the consensus was quite insightful. As this was a novel concept locally, farmers engaged in extensive discussions. Their feedback highlighted several key points: Firstly, there was unanimous agreement that biofortified OFSP offers significant advant…	I feel quite confident in my ability to tackle challenges associated with cultivating OFSP. My confidence stems from my proactive approach to seek solutions from experienced individuals who have successfully dealt with similar challenges. By learning from their expertise and experiences, I am equipped with valuable insights and strategies to navigate potential obstacles. However, it's important t…	2476
One prominent issue is the requirement for adequate irrigation infrastructure, including tubing and motorized systems for water extraction from storage facilities. This infrastructure is crucial for maintaining consistent water supply to cultivate biofortified OFSP, which demands careful irrigation management to ensure optimal growth and yield.	several aspects appear straightforward. These include the ready availability of compost, specifically cow dung, which serves as a rich organic fertilizer enhancing soil fertility. Furthermore, having access to irrigation facilities proves advantageous, ensuring consistent water supply crucial for crop growth and yield stability. Moreover, proper land management practices in the area are already e…	its suitability as a food source, its cost-effectiveness in preparation, its taste profile, and its appeal to my family, particularly my children. Firstly, OFSP serves as a reliable food source, providing essential nutrients and calories, which is vital for sustaining both my family and potentially, livestock. This ensures that my farming operation can support nutritional needs without extensive …	OFSP plays a pivotal role in our family's life by being income source, improving our health and nutrition, enhancing our work conditions, and optimizing our time management in farming. These benefits underscore the significance of OFSP not only as a crop but as a cornerstone of our household's resilience and prosperity.	Yes, cultivating and consuming biofortified Orange Fleshed Sweet Potato can significantly impact the nutritional status of our household in several positive ways. Biofortified OFSP varieties are specifically bred to be rich in essential micronutrients such as Vitamin A, which is crucial for combating deficiencies prevalent in many rural communities, including ours. By integrating biofortified OFS…	From my perspective, cultivating biofortified OFSP could significantly influence the economic status of my household in several ways. Firstly, given the higher market demand for previous crops I have produced, such as OFSP, I anticipate that the biofortified variety will attract even greater market interest. This increased demand typically translates into higher selling prices per unit, potential…	High yield, high income, good health	I think OFSP is rich in Vitamin A, challenges such as seed availability and knowledge gaps exist, the opportunities presented by the nutritional benefits and adaptive capacity of biofortified OFSP, particularly in relation to water availability, highlight its potential to contribute significantly to food security and nutrition improvement efforts globally. Addressing these barriers through target…	To enhance farmers' attitudes towards adopting biofortified OFSP, fostering cooperative efforts among farmers is crucial. Collaborative initiatives can streamline distribution channels and create a supportive network where farmers can share their experiences and knowledge with each other. By encouraging cooperative practices, such as collective learning sessions or farmer groups focused on biofor…	yes I am willing for us who already growing OFSP, several factors are crucial to sustain this practice: Continuous Education and Training: Ongoing education on advanced farming techniques and pest management to maintain high yields and crop quality. Market Access and Stability: Ensuring stable and reliable market access to sell OFSP at competitive prices, along with exploring value-added products…	The decision-making process regarding the adoption of new crops such as biofortified Orange-Fleshed Sweet Potato (OFSP) can be influenced by several personal factors. In my case, my educational background in business administration plays a pivotal role. This education has equipped me with the knowledge and analytical skills to assess new opportunities, like cultivating OFSP, from a business persp…	The influence of friends, family, and fellow farmers on my decision to adopt and maintain biofortified Orange Fleshed Sweet Potato (OFSP) cannot be overstated. Peer pressure plays a significant role in this regard because when I observe my neighbors benefiting from adopting new agricultural practices or technologies, it creates a strong motivation for me to follow suit. Seeing their positive outc…	The decision to grow biofortified OFSP is driven primarily by personal conviction and belief in its benefits. While external support can be beneficial, my decision does not hinge on pressure or direct support from government, financial institutions, NGOs, or extension services. However, comprehensive support from these entities could potentially enhance various aspects of cultivation and marketin…	Yes, I have had extensive discussions with other farmers regarding the potential benefits and challenges of cultivating biofortified Orange Fleshed Sweet Potato (OFSP). Their responses have been quite encouraging, which has strengthened my decision to plant it myself. Through these discussions, I have also actively shared information about OFSP with other farmers in our community. The consensus a…	When considering my ability to overcome challenges associated with cultivating OFSP (Orange Fleshed Sweet Potato), I feel confident, primarily because I understand the potential obstacles and have a clear strategy to address them. It's crucial to have adequate support where it's most needed. Effective communication and access to reliable contacts are essential components of this support system. W…	1512
several challenges emerge. Firstly, there is a notable lack of awareness regarding the benefits and proper cultivation techniques associated with biofortified OFSP. Many potential adopters may not fully grasp how biofortified OFSP can improve nutrition or the specific agricultural practices required for successful cultivation. Secondly, acquiring quality planting material poses a significant hurd…	several aspects appear straightforward. These include the ready availability of compost, specifically cow dung, which serves as a rich organic fertilizer enhancing soil fertility. Furthermore, having access to irrigation facilities proves advantageous, ensuring consistent water supply crucial for crop growth and yield stability. Moreover, proper land management practices in the area are already e…	Firstly, yield plays a pivotal role; as a farmer, I prioritize high-yielding varieties. This preference stems from the economic impact of a higher yield, which directly influences my farm's productivity and income potential. Additionally, the taste of the OFSP holds considerable importance. A sweet taste profile is particularly desirable for me and my family. This preference is not only a matter …	several key benefits of Orange Fleshed Sweet Potato in relation to income, health, nutrition, and low production management.	Biofortified Orange Fleshed Sweet Potato (OFSP) can indeed significantly impact the nutritional status of households when cultivated and consumed regularly. Research indicates that OFSP is rich in beta-carotene, a precursor of vitamin A, which is crucial for maintaining good vision, immune function, and overall health, particularly in regions where vitamin A deficiency is prevalent.	The economic impact of cultivating biofortified OFSP on a household can be substantial. It not only increases income through higher selling prices but also potentially reduces expenses related to health and enhances overall agricultural productivity. Thus, biofortified OFSP cultivation represents a promising avenue for improving the economic status and resilience of farming households.	High yield, high income, good health	Its healthy crop, challenges such as limited access to inputs, water scarcity, supply chain inefficiencies, and inadequate governmental support impede the widespread adoption of biofortified OFSP, opportunities like decentralized seed multiplication, early maturity, and disease resistance present avenues for its successful integration into agricultural systems. Addressing these barriers through t…	To enhance farmers' attitudes towards adopting biofortified Orange Fleshed Sweet Potato, several strategies are crucial. Firstly, raising awareness is paramount as it enables farmers to comprehend the benefits and significance of integrating biofortified OFSP into their cultivation practices. When farmers understand the nutritional advantages and economic potential of biofortified crops, they are…	Yes, I am willing to continue planting Orange-Fleshed Sweet Potato due to several key benefits it offers. Primarily, OFSP serves as a vital source of food for my household, contributing significantly to our nutritional needs. The crop is rich in essential vitamins, particularly vitamin A, which is crucial for maintaining good health. Additionally, OFSP is advantageous from an economic perspective…	Factors such as education level, previous experience with biofortified crops like Orange Fleshed Sweet Potato (OFSP), financial resources, and risk tolerance significantly influence my decision-making process regarding the adoption of new crops like biofortified OFSP.	The influence of friends, family, and fellow farmers plays a significant role in my decision to adopt and retain biofortified Orange Fleshed Sweet Potato (OFSP). Their opinions and actions carry considerable weight in shaping my agricultural practices. When I observe that my family and friends have already adopted biofortified OFSP and are benefiting from it, it strongly motivates me to follow su…	External support and encouragement from entities like government agencies, financial institutions, NGOs, and extension services play a significant role in influencing our decision to cultivate biofortified Orange Fleshed Sweet Potato (OFSP). Their involvement becomes crucial because they often provide critical resources, expertise, and sometimes financial assistance that can enhance our ability t…	When discussing the potential benefits and challenges of cultivating biofortified Orange Fleshed Sweet Potato with fellow farmers, the responses were insightful and varied. In terms of benefits, many farmers highlighted several key points. Firstly, they emphasized the significant nutritional benefits of biofortified OFSP for family consumption. The higher levels of vitamin A in biofortified OFSP …	I am highly confident in my ability to overcome any challenges associated with cultivating Orange Fleshed Sweet Potato (OFSP). This confidence stems from my experience and understanding that OFSP is a farmer-friendly crop. Through my years of cultivating different varieties of sweet potatoes and specifically focusing on OFSP, I have developed a robust knowledge base. I am familiar with its growth…	1145
several challenges emerge. Firstly, the availability of quality seeds stands out as a significant hurdle. Farmers often struggle to access reliable sources of biofortified OFSP seeds, which are crucial for initiating cultivation. Secondly, there is a notable shortage of comprehensive information regarding the cultivation, management, and benefits of biofortified OFSP. Many farmers express difficu…	The user-friendly aspects of adopting biofortified OFSP include its efficiency in water use during cultivation, straightforward cooking process, and minimal preparation required at the point of consumption.	The attributes of OFSP such as high yield potential, nutritional value, market appeal, and adaptability are essential considerations for farmers. These qualities not only address immediate food security challenges but also contribute to improving economic outcomes, enhancing nutritional intake, and promoting sustainable agricultural practices in diverse farming environments.	OFSP plays a pivotal role in our family's life by being income source, improving our health and nutrition, enhancing our work conditions, and optimizing our time management in farming. These benefits underscore the significance of OFSP not only as a crop but as a cornerstone of our household's resilience and prosperity.	Yes, cultivating and consuming biofortified Orange Fleshed Sweet Potato can significantly impact the nutritional status of our household in several positive ways. Biofortified OFSP varieties are specifically bred to be rich in essential micronutrients such as Vitamin A, which is crucial for combating deficiencies prevalent in many rural communities, including ours. By integrating biofortified OFS…	In my opinion, cultivating biofortified OFSP can significantly influence our household's economic standing. This variety commands a high price in the market due to its nutritional benefits and scarcity in supply, allowing us to potentially earn higher income. By cultivating biofortified OFSP, we can capitalize on this market demand. For instance, I have observed that even neighboring villages are…	Smooth texture, high yield, cost effective	I think OFSP is rich in Vitamin A, challenges such as seed availability and knowledge gaps exist, the opportunities presented by the nutritional benefits and adaptive capacity of biofortified OFSP, particularly in relation to water availability, highlight its potential to contribute significantly to food security and nutrition improvement efforts globally. Addressing these barriers through target…	Farmers’ attitudes towards adopting biofortified Orange Fleshed Sweet Potato (OFSP) can be significantly enhanced through comprehensive training programs focused on raising awareness about the health benefits and agronomic advantages of biofortified crops. These training sessions should cover detailed information about the nutritional value of OFSP, emphasizing its potential to improve both famil…	yes I am willing for us who already growing OFSP, several factors are crucial to sustain this practice: Continuous Education and Training: Ongoing education on advanced farming techniques and pest management to maintain high yields and crop quality. Market Access and Stability: Ensuring stable and reliable market access to sell OFSP at competitive prices, along with exploring value-added products…	Factors such as education level, previous experience with biofortified crops like Orange Fleshed Sweet Potato (OFSP), financial resources, and risk tolerance significantly influence my decision-making process regarding the adoption of new crops like biofortified OFSP.	The influence of friends, family, and fellow farmers on my decision to adopt and retain biofortified Orange Fleshed Sweet Potato (OFSP) is minimal. My family and other farmers around me have not played a significant role in shaping my choice. However, the opinions and actions of the government have had some impact. Specifically, government policies that encourage or even enforce the production of…	The support and encouragement from external entities such as government, financial institutions, NGOs, and extension services play a crucial role in influencing my decision to grow biofortified Orange Fleshed Sweet Potato (OFSP) for several reasons. Firstly, the availability of quality seeds is paramount. External support, particularly from government and NGOs, is very important in ensuring relia…	The farmer indicated that they have not yet engaged in discussions with other farmers regarding the potential benefits or challenges of cultivating biofortified Orange Fleshed Sweet Potato (OFSP). However, they expressed their intention to initiate these discussions soon after they have personally tried cultivating biofortified OFSP. The reason behind this approach could be the farmer's desire to…	When asked about my confidence in overcoming challenges associated with cultivating OFSP, I feel quite assured. My confidence stems from a well-thought-out approach: I am proactive about seeking advice and insights from fellow farmers who have experience with similar challenges. By engaging with other farmers, I can leverage their expertise and learn from their successes and failures. This approa…	1295
Space Requirements: One major concern is the crop's need for more space. Farmers often have limited land available, and allocating enough area for OFSP cultivation can be difficult. This issue is exacerbated in regions where land is already scarce and intensely cultivated for various crops.	Firstly, these sweet potatoes mature relatively quickly compared to other varieties, which means farmers can harvest them sooner, leading to quicker returns on investment and food security. Secondly, biofortified OFSP is known to offer higher yields per unit of land compared to traditional varieties. This aspect is crucial for farmers looking to maximize their output and profitability while poten…	As a farmer, several key qualities and attributes of Orange Fleshed Sweet Potato (OFSP) are critically important dieses and pest resistant, highly demanded, early maturity, creating awareness to the farmer and consumer is important.	The attributes of Orange Fleshed Sweet Potato contribute significantly to both the well-being and economic stability of my family in several profound ways. Firstly, OFSP requires minimal effort in cultivation while delivering consistently high yields. This efficiency translates into increased income for my family, as it allows us to allocate resources and time more effectively across our agricult…	When considering the cultivation and consumption of biofortified Orange Fleshed Sweet Potato, I firmly believe it can significantly impact the nutritional status of my household. Biofortified OFSP is enriched with essential nutrients like Vitamin A, which is crucial for health, especially in regions where deficiencies are prevalent. From a cultivation standpoint, biofortified OFSP has shown highe…	Yes, cultivating biofortified OFSP can significantly influence the economic status of a household in several ways. Firstly, the adoption of biofortified varieties often leads to higher yields per unit area compared to traditional varieties. This increased productivity translates directly into higher income for farmers, especially when cultivated on a larger scale.	Healthy, soil fertility, feeding number of family member	In my opinion, Orange Fleshed Sweet Potato (OFSP) presents promising prospects for enhancing nutrition and agricultural sustainability. Regarding opportunities, the availability of water resources is pivotal, ensuring adequate irrigation for optimal crop growth and yield. Additionally, the simplicity of cultivation techniques associated with OFSP facilitates adoption among farmers, contributing t…	To enhance farmers’ receptiveness to adopting biofortified Orange Fleshed Sweet Potato, a critical strategy would involve establishing a reliable supply chain. This is crucial because currently, these biofortified varieties often do not reach the market consistently. By creating a well-functioning supply chain, we can ensure that biofortified OFSP varieties are consistently available to farmers f…	yes I am willing for us who already growing OFSP, several factors are crucial to sustain this practice: Continuous Education and Training: Ongoing education on advanced farming techniques and pest management to maintain high yields and crop quality. Market Access and Stability: Ensuring stable and reliable market access to sell OFSP at competitive prices, along with exploring value-added products…	factors such as my age and individual behavior, including my receptiveness to innovation and new agricultural practices, shape my decision-making process. Being open to change and adaptable to new technologies enables me to continuously improve my farming methods and stay competitive in the evolving agricultural sector.	When considering the role and influence of friends, family, and fellow farmers on my decision to adopt and continue with biofortified Orange Fleshed Sweet Potato (OFSP), their impact is multifaceted. Friends and fellow farmers play a significant role in my journey with biofortified OFSP by providing encouragement and practical support based on their knowledge and experiences. Their influence, how…	The support and encouragement from external entities government, financial institutions, NGOs, and extension services—are indispensable in my decision to grow biofortified OFSP. Their financial assistance, training programs, provision of quality seeds, and ongoing extension services collectively contribute to the success and sustainability of biofortified OFSP cultivation, ensuring both food secu…	The farmers I've spoken with have indeed discussed the potential benefits and challenges of cultivating biofortified Orange Fleshed Sweet Potato (OFSP). Their decision to plant biofortified OFSP was largely influenced by the quality aspects they heard about. Specifically, they were impressed by the enhanced nutritional content of biofortified OFSP compared to traditional varieties. The discussion…	I am highly confident in my ability to overcome any challenges associated with cultivating OFSP. My confidence stems from several factors. Firstly, I have acquired substantial knowledge and skills through training and hands-on experience in sweet potato farming. This practical background equips me with a deep understanding of the crop's requirements and potential challenges. Additionally, I maint…	1551
One prominent issue is the requirement for adequate irrigation infrastructure, including tubing and motorized systems for water extraction from storage facilities. This infrastructure is crucial for maintaining consistent water supply to cultivate biofortified OFSP, which demands careful irrigation management to ensure optimal growth and yield.	The user-friendly aspects of adopting biofortified OFSP include its efficiency in water use during cultivation, straightforward cooking process, and minimal preparation required at the point of consumption.	As a farmer, several key qualities and attributes of Orange Fleshed Sweet Potato (OFSP) are critically important dieses and pest resistant, highly demanded, early maturity, creating awareness to the farmer and consumer is important.	several key benefits of Orange Fleshed Sweet Potato in relation to income, health, nutrition, and low production management.	When considering the cultivation and consumption of biofortified Orange Fleshed Sweet Potato, I firmly believe it can significantly impact the nutritional status of my household. Biofortified OFSP is enriched with essential nutrients like Vitamin A, which is crucial for health, especially in regions where deficiencies are prevalent. From a cultivation standpoint, biofortified OFSP has shown highe…	The economic impact of cultivating biofortified OFSP on a household can be substantial. It not only increases income through higher selling prices but also potentially reduces expenses related to health and enhances overall agricultural productivity. Thus, biofortified OFSP cultivation represents a promising avenue for improving the economic status and resilience of farming households.	Health (fitness to food and nutrition balance), wealth (production is expensive when you sell), productivity (lot of yields per ha)	I think OFSP is rich in Vitamin A, challenges such as seed availability and knowledge gaps exist, the opportunities presented by the nutritional benefits and adaptive capacity of biofortified OFSP, particularly in relation to water availability, highlight its potential to contribute significantly to food security and nutrition improvement efforts globally. Addressing these barriers through target…	it is crucial to prioritize awareness creation initiatives. This is particularly important because biofortified OFSP represents a new crop for us farmers. Awareness creation can play a pivotal role in addressing the initial skepticism or unfamiliarity surrounding this crop. By effectively disseminating information about the benefits of biofortified OFSP, such as its enhanced nutritional value and…	I am fully committed to continuing the adoption of OFSP in my farming practices. This decision is rooted in the unparalleled benefits I've experienced firsthand with this crop. OFSP stands out due to its ease of cultivation, productivity, resilience against pests and diseases, as well as its nutritional value which makes it highly consumable. Moreover, the storage capability of OFSP is impressive…	The decision-making process regarding the adoption of new crops such as biofortified Orange-Fleshed Sweet Potato (OFSP) can be influenced by several personal factors. In my case, my educational background in business administration plays a pivotal role. This education has equipped me with the knowledge and analytical skills to assess new opportunities, like cultivating OFSP, from a business persp…	The opinions and influence of my family, relatives, and fellow farmers play a crucial role in my decision-making process regarding the adoption and retention of biofortified Orange Fleshed Sweet Potato (OFSP). Their perspectives carry significant weight, shaping both positively and negatively my choices in farming practices. Primarily, the positive influence stems from the shared experiences and …	The support and encouragement from external entities such as government agencies, financial institutions, NGOs, and extension services play a pivotal role in influencing our decision to grow biofortified Orange Fleshed Sweet Potato (OFSP) for several critical reasons. Firstly, comprehensive training provided by these external bodies is indispensable. Through structured training programs, farmers …	When discussing the potential benefits and challenges of cultivating biofortified Orange Fleshed Sweet Potato (OFSP) with fellow farmers, the responses were insightful and detailed. Regarding the benefits, farmers emphasized two key advantages. Firstly, biofortified OFSP offers a significantly higher yield compared to traditional varieties. This characteristic is particularly appealing as it dire…	In my perspective, I feel very confident about my ability to overcome any challenges associated with cultivating Orange Fleshed Sweet Potato (OFSP). My confidence stems from my extensive knowledge and experience in cultivating various vegetables, especially those with similar cultivation requirements and care needs as OFSP. I understand the specific techniques for planting, nurturing, and managin…	2143
several challenges emerge. Firstly, the availability of quality seeds stands out as a significant hurdle. Farmers often struggle to access reliable sources of biofortified OFSP seeds, which are crucial for initiating cultivation. Secondly, there is a notable shortage of comprehensive information regarding the cultivation, management, and benefits of biofortified OFSP. Many farmers express difficu…	Firstly, these sweet potatoes mature relatively quickly compared to other varieties, which means farmers can harvest them sooner, leading to quicker returns on investment and food security. Secondly, biofortified OFSP is known to offer higher yields per unit of land compared to traditional varieties. This aspect is crucial for farmers looking to maximize their output and profitability while poten…	The attributes of OFSP such as high yield potential, nutritional value, market appeal, and adaptability are essential considerations for farmers. These qualities not only address immediate food security challenges but also contribute to improving economic outcomes, enhancing nutritional intake, and promoting sustainable agricultural practices in diverse farming environments.	The attributes of Orange Fleshed Sweet Potato contribute significantly to both the well-being and economic stability of my family in several profound ways. Firstly, OFSP requires minimal effort in cultivation while delivering consistently high yields. This efficiency translates into increased income for my family, as it allows us to allocate resources and time more effectively across our agricult…	Yes, cultivating and consuming biofortified OFSP can profoundly affect the nutritional status of our household in several ways. Firstly, biofortified OFSP offers enhanced levels of key nutrients such as vitamin A, which is crucial for vision, immune function, and overall growth and development, especially in children and pregnant women. By incorporating biofortified OFSP into our diet, we can add…	In my opinion, cultivating biofortified OFSP can significantly influence our household's economic standing. This variety commands a high price in the market due to its nutritional benefits and scarcity in supply, allowing us to potentially earn higher income. By cultivating biofortified OFSP, we can capitalize on this market demand. For instance, I have observed that even neighboring villages are…	Health, easy to produce, yield	Its healthy crop, challenges such as limited access to inputs, water scarcity, supply chain inefficiencies, and inadequate governmental support impede the widespread adoption of biofortified OFSP, opportunities like decentralized seed multiplication, early maturity, and disease resistance present avenues for its successful integration into agricultural systems. Addressing these barriers through t…	showcasing success stories and testimonials from other farmers who have already adopted biofortified OFSP can serve as powerful motivators. Peer-to-peer learning and sharing of experiences can significantly influence attitudes and perceptions positively. Moreover, providing hands-on training sessions or demonstrations in collaboration with agricultural extension services or research institutions …	I am fully committed to continuing the adoption of OFSP in my farming practices. This decision is rooted in the unparalleled benefits I've experienced firsthand with this crop. OFSP stands out due to its ease of cultivation, productivity, resilience against pests and diseases, as well as its nutritional value which makes it highly consumable. Moreover, the storage capability of OFSP is impressive…	The decision-making process regarding the adoption of new crops such as biofortified Orange-Fleshed Sweet Potato (OFSP) can be influenced by several personal factors. In my case, my educational background in business administration plays a pivotal role. This education has equipped me with the knowledge and analytical skills to assess new opportunities, like cultivating OFSP, from a business persp…	The influence of friends, family, and fellow farmers on my decision to adopt and retain biofortified Orange Fleshed Sweet Potato (OFSP) is minimal. While I value the opinions of others and consider them as part of my decision-making process, ultimately, my choice is driven by my own evaluation of the benefits and suitability of biofortified OFSP for my farming practices. My family and friends may…	The support and encouragement from external entities such as government agencies, financial institutions, NGOs, and extension services play a pivotal role in influencing our decision to grow biofortified Orange Fleshed Sweet Potato (OFSP) for several critical reasons. Firstly, comprehensive training provided by these external bodies is indispensable. Through structured training programs, farmers …	yes, I have engaged in discussions with other farmers regarding various aspects of cultivating biofortified Orange Fleshed Sweet Potato (OFSP). These conversations covered topics such as planting techniques, harvesting methods, as well as the perceived benefits and challenges associated with biofortified OFSP. In particular, the discussions highlighted the attractiveness of cultivating biofortifi…	In my perspective, I feel quite confident about our ability to overcome any challenges associated with cultivating Orange-Fleshed Sweet Potato (OFSP). This confidence stems from the similarities I've observed between OFSP and our local sweet potato varieties. Through our experience with local sweet potatoes, we have developed robust knowledge and skills in cultivation techniques, pest management,…	2079
Knowledge Gaps: There are significant gaps in knowledge regarding the cultivation of biofortified OFSP. Many farmers have not received adequate or effective training on the specific techniques required for successful OFSP farming. This includes understanding the best planting practices, pest and disease management, and post-harvest handling. Without proper education and resources, farmers struggl…	The perceived ease of adopting biofortified OFSP from a user's perspective lies in the straightforwardness of agricultural practices like planting and harvesting, the familiar cooking methods, and the promising market potential due to consumer interest in nutritionally superior products.	As a farmer, several key qualities and attributes of Orange Fleshed Sweet Potato (OFSP) are critically important dieses and pest resistant, highly demanded, early maturity, creating awareness to the farmer and consumer is important.	several key benefits of Orange Fleshed Sweet Potato in relation to income, health, nutrition, and low production management.	When considering the cultivation and consumption of biofortified Orange Fleshed Sweet Potato, I firmly believe it can significantly impact the nutritional status of my household. Biofortified OFSP is enriched with essential nutrients like Vitamin A, which is crucial for health, especially in regions where deficiencies are prevalent. From a cultivation standpoint, biofortified OFSP has shown highe…	Yes, cultivating biofortified OFSP can significantly influence the economic status of a household in several ways. Firstly, the adoption of biofortified varieties often leads to higher yields per unit area compared to traditional varieties. This increased productivity translates directly into higher income for farmers, especially when cultivated on a larger scale.	High yield, high income, good health	I think OFSP is rich in Vitamin A, challenges such as seed availability and knowledge gaps exist, the opportunities presented by the nutritional benefits and adaptive capacity of biofortified OFSP, particularly in relation to water availability, highlight its potential to contribute significantly to food security and nutrition improvement efforts globally. Addressing these barriers through target…	By implementing these strategies timely distribution of planting materials, comprehensive training programs, and continuous technical support farmers' attitudes towards adopting biofortified OFSP can be positively influenced. These measures not only address logistical barriers but also empower farmers with the necessary knowledge and skills to successfully integrate biofortified OFSP into their f…	Yes, I am willing to continue planting OFSP due to several compelling reasons. Firstly, its nutritional value is exceptional, providing essential vitamins and minerals that contribute significantly to the health and well-being of my family. Secondly, cultivating OFSP is cost-effective. The initial investment and ongoing cultivation costs are relatively low compared to other crops, making it a fin…	My decision-making process in adopting biofortified OFSP is influenced by several personal factors. Firstly, my education level has equipped me with the knowledge and openness to embrace new agricultural technologies. This education allows me to understand the potential benefits that OFSP can offer, such as improved nutritional value and resilience to pests and diseases.	The influence of friends, family, and fellow farmers on my decision to adopt and retain biofortified Orange Fleshed Sweet Potato (OFSP) is not significant, whether positively or negatively. In our community, experiences with agricultural technologies vary widely. For example, if one farmer tries a new technology like biofortified OFSP and encounters challenges or negative outcomes due to factors …	The support and encouragement from external entities such as government organizations, financial institutions, NGOs, and extension services play a crucial role in influencing farmers' decisions to grow biofortified Orange Fleshed Sweet Potato (OFSP). While there is no direct pressure exerted by these bodies, their encouragement can significantly sway farmers towards adopting biofortified OFSP. Fa…	When discussing the potential benefits and challenges of cultivating biofortified Orange Fleshed Sweet Potato (OFSP) with fellow farmers, the consensus largely centers around two key aspects. Firstly, in terms of benefits, there is a notable enthusiasm regarding the market demand for biofortified OFSP. Farmers have observed that there is a growing consumer preference and market readiness for crop…	while challenges in farming OFSP are inevitable, my confidence lies in my proactive attitude, practical experience, and readiness to adapt. I am committed to continuously learning and applying new strategies to ensure successful cultivation and contribute positively to my community's food security and economic stability.	1863
Space Requirements: One major concern is the crop's need for more space. Farmers often have limited land available, and allocating enough area for OFSP cultivation can be difficult. This issue is exacerbated in regions where land is already scarce and intensely cultivated for various crops.	The perceived ease of adopting biofortified OFSP from a user's perspective lies in the straightforwardness of agricultural practices like planting and harvesting, the familiar cooking methods, and the promising market potential due to consumer interest in nutritionally superior products.	As a farmer, several key qualities and attributes of Orange Fleshed Sweet Potato (OFSP) are critically important dieses and pest resistant, highly demanded, early maturity, creating awareness to the farmer and consumer is important.	the attributes of OFSP its maturity period, nutritional value, and low production cost combine to positively impact our family's income, health, nutrition, work conditions, and time management. By leveraging these qualities effectively, we can achieve greater economic stability, improved health outcomes, and a more balanced lifestyle.	Yes, cultivating and consuming biofortified OFSP can profoundly affect the nutritional status of our household in several ways. Firstly, biofortified OFSP offers enhanced levels of key nutrients such as vitamin A, which is crucial for vision, immune function, and overall growth and development, especially in children and pregnant women. By incorporating biofortified OFSP into our diet, we can add…	In my opinion, cultivating biofortified OFSP can significantly influence our household's economic standing. This variety commands a high price in the market due to its nutritional benefits and scarcity in supply, allowing us to potentially earn higher income. By cultivating biofortified OFSP, we can capitalize on this market demand. For instance, I have observed that even neighboring villages are…	High yield, high income, good health	my opinion is that it presents significant potential despite certain barriers. One prominent barrier is the local weather conditions, particularly foggy climates that may not be conducive to optimal plant growth. However, an important opportunity lies in OFSP's resilience to drought once it reaches maturity. This characteristic can be pivotal in regions prone to water scarcity, enhancing its appe…	comprehensive strategies should be implemented. Firstly, conducting extensive training programs is crucial. These sessions should not only focus on the agronomic practices specific to cultivating OFSP but also emphasize the nutritional benefits and market potential of biofortified crops. By equipping farmers with knowledge, they can make informed decisions and understand the long-term advantages …	Yes, I am willing to continue planting Orange-Fleshed Sweet Potato due to several key benefits it offers. Primarily, OFSP serves as a vital source of food for my household, contributing significantly to our nutritional needs. The crop is rich in essential vitamins, particularly vitamin A, which is crucial for maintaining good health. Additionally, OFSP is advantageous from an economic perspective…	factors such as my age and individual behavior, including my receptiveness to innovation and new agricultural practices, shape my decision-making process. Being open to change and adaptable to new technologies enables me to continuously improve my farming methods and stay competitive in the evolving agricultural sector.	The influence of friends, family, and fellow farmers on my decision to adopt and maintain biofortified Orange Fleshed Sweet Potato (OFSP) cannot be overstated. Peer pressure plays a significant role in this regard because when I observe my neighbors benefiting from adopting new agricultural practices or technologies, it creates a strong motivation for me to follow suit. Seeing their positive outc…	The decision to grow biofortified OFSP is driven primarily by personal conviction and belief in its benefits. While external support can be beneficial, my decision does not hinge on pressure or direct support from government, financial institutions, NGOs, or extension services. However, comprehensive support from these entities could potentially enhance various aspects of cultivation and marketin…	Yes, I have engaged in several discussions with fellow farmers regarding the potential benefits and challenges associated with cultivating biofortified Orange Fleshed Sweet Potato (OFSP). The consensus among most farmers overwhelmingly emphasized the benefits over challenges. Specifically, they highlighted several advantages. Firstly, they emphasized the improved palatability and nutritional valu…	I am highly confident in my ability to effectively manage and address any challenges associated with cultivating Orange Fleshed Sweet Potato (OFSP). Through my experience and knowledge, I am fully prepared to undertake its conservation and tackle any potential issues that may arise. This confidence stems from my comprehensive understanding of the crop's requirements, including soil conditions, wa…	2321
The challenges of adopting biofortified OFSP from a farmer's perspective include the difficulty of managing it alongside other crops due to its specific care requirements, its competitive nutrient absorption which adversely affects other crops, and the insufficient knowledge and training needed to cultivate it successfully.	The user-friendly aspects of adopting biofortified OFSP include its efficiency in water use during cultivation, straightforward cooking process, and minimal preparation required at the point of consumption.	The attributes of OFSP such as high yield potential, nutritional value, market appeal, and adaptability are essential considerations for farmers. These qualities not only address immediate food security challenges but also contribute to improving economic outcomes, enhancing nutritional intake, and promoting sustainable agricultural practices in diverse farming environments.	the nutritional value of OFSP is particularly beneficial. Rich in essential vitamins, especially Vitamin A, which is crucial for eye health and immune function, OFSP enhances the nutritional intake of my family. This contributes directly to improved health outcomes, reducing the incidence of malnutrition and related health issues among family members. In terms of work conditions, the ease of grow…	When considering the cultivation and consumption of biofortified Orange Fleshed Sweet Potato, I firmly believe it can significantly impact the nutritional status of my household. Biofortified OFSP is enriched with essential nutrients like Vitamin A, which is crucial for health, especially in regions where deficiencies are prevalent. From a cultivation standpoint, biofortified OFSP has shown highe…	The high yield potential of biofortified OFSP means we can harvest more produce per unit of land cultivated. This surplus not only meets our family's nutritional needs but also allows us to sell the excess in local markets, generating additional income for our household. This additional income can be invested back into our farm to further improve productivity or allocated towards other household …	High yield, taste, cost effectives	Regarding my opinion on Orange Fleshed Sweet Potato (OFSP), I believe it presents a significant opportunity in addressing nutritional deficiencies. Biofortified OFSP, in particular, offers enhanced levels of beta-carotene, which can combat Vitamin A deficiency prevalent in our region. Barriers to adopting biofortified OFSP include challenges with pest management, as insects and animals can damage…	it is crucial to enhance the support provided by extension services. This includes ensuring that extension workers are well-informed and trained extensively so they can effectively address farmers' queries and concerns during farm visits. Additionally, facilitating easy access to financial services with favorable terms, such as interest-free loans, would enable farmers to invest in essential inpu…	Yes, I am willing to continue planting OFSP due to several compelling reasons. Firstly, its nutritional value is exceptional, providing essential vitamins and minerals that contribute significantly to the health and well-being of my family. Secondly, cultivating OFSP is cost-effective. The initial investment and ongoing cultivation costs are relatively low compared to other crops, making it a fin…	The decision-making process regarding the adoption of new crops such as biofortified Orange-Fleshed Sweet Potato (OFSP) can be influenced by several personal factors. In my case, my educational background in business administration plays a pivotal role. This education has equipped me with the knowledge and analytical skills to assess new opportunities, like cultivating OFSP, from a business persp…	The influence of friends, family, and fellow farmers plays a significant role in my decision to adopt and retain biofortified Orange Fleshed Sweet Potato (OFSP). Their opinions and actions carry considerable weight in shaping my agricultural practices. When I observe that my family and friends have already adopted biofortified OFSP and are benefiting from it, it strongly motivates me to follow su…	External support and encouragement from entities like government agencies, financial institutions, NGOs, and extension services play a significant role in influencing our decision to cultivate biofortified Orange Fleshed Sweet Potato (OFSP). Their involvement becomes crucial because they often provide critical resources, expertise, and sometimes financial assistance that can enhance our ability t…	Yes, I have had several discussions with fellow farmers regarding the potential benefits and challenges of cultivating biofortified Orange Fleshed Sweet Potato (OFSP). The general consensus among them is quite positive. Many farmers are enthusiastic about planting biofortified OFSP due to its numerous benefits, such as enhanced nutritional value with increased levels of Vitamin A, which is crucia…	In my perspective, I feel quite confident about my ability to overcome any challenges associated with cultivating OFSP (Orange Fleshed Sweet Potato). This confidence stems from thorough preparation and continuous learning. Before starting the cultivation, we conducted extensive research and sought advice from agricultural experts to understand potential challenges such as soil conditions, pest ma…	2481
One of the significant challenges in adopting biofortified Orange Fleshed Sweet Potato appears to be the unavailability of vines in the market. This issue poses a practical barrier for farmers who are keen to integrate biofortified OFSP into their agricultural practices. Access to quality planting material is crucial for successful adoption and scale-up of new agricultural innovations. Without a …	The perceived ease of adopting biofortified OFSP from a user's perspective lies in the straightforwardness of agricultural practices like planting and harvesting, the familiar cooking methods, and the promising market potential due to consumer interest in nutritionally superior products.	Taste, color, and yield are indispensable qualities of OFSP for a farmer like me. They not only address consumer preferences and nutritional needs but also ensure economic viability and resilience in agriculture. These factors collectively contribute to the success and sustainability of my farming enterprise, making OFSP a valuable crop choice.	the nutritional value of OFSP is particularly beneficial. Rich in essential vitamins, especially Vitamin A, which is crucial for eye health and immune function, OFSP enhances the nutritional intake of my family. This contributes directly to improved health outcomes, reducing the incidence of malnutrition and related health issues among family members. In terms of work conditions, the ease of grow…	Yes, cultivating and consuming biofortified OFSP can profoundly affect the nutritional status of our household in several ways. Firstly, biofortified OFSP offers enhanced levels of key nutrients such as vitamin A, which is crucial for vision, immune function, and overall growth and development, especially in children and pregnant women. By incorporating biofortified OFSP into our diet, we can add…	cultivating biofortified OFSP holds the potential to positively impact the economic status of a household through cost-effective production, high market demand leading to increased revenue, and potential support from various stakeholders. This combination not only strengthens the financial resilience of farming households but also contributes to broader agricultural and nutritional goals at both …	Seed multiplication, income improve, market demand	my opinion is that it presents significant potential despite certain barriers. One prominent barrier is the local weather conditions, particularly foggy climates that may not be conducive to optimal plant growth. However, an important opportunity lies in OFSP's resilience to drought once it reaches maturity. This characteristic can be pivotal in regions prone to water scarcity, enhancing its appe…	to improve farmers’ attitudes towards adopting biofortified OFSP, it is crucial to implement strategies such as government subsidies, enhanced training programs with expert guidance, expanded availability of biofortified crops, addressing food insecurity concerns, and strengthening extension services. These strategies address both the practical and educational needs of farmers, fostering a suppor…	I am fully committed to continuing the adoption of OFSP in my farming practices. This decision is rooted in the unparalleled benefits I've experienced firsthand with this crop. OFSP stands out due to its ease of cultivation, productivity, resilience against pests and diseases, as well as its nutritional value which makes it highly consumable. Moreover, the storage capability of OFSP is impressive…	Factors such as education level, previous experience with biofortified crops like Orange Fleshed Sweet Potato (OFSP), financial resources, and risk tolerance significantly influence my decision-making process regarding the adoption of new crops like biofortified OFSP.	The influence of friends, family, and fellow farmers on my decision to adopt and retain biofortified Orange Fleshed Sweet Potato (OFSP) is minimal. My family and other farmers around me have not played a significant role in shaping my choice. However, the opinions and actions of the government have had some impact. Specifically, government policies that encourage or even enforce the production of…	The support and encouragement from external entities such as government, financial institutions, NGOs, and extension services play a crucial role in influencing my decision to grow biofortified Orange Fleshed Sweet Potato (OFSP) for several reasons. Firstly, the availability of quality seeds is paramount. External support, particularly from government and NGOs, is very important in ensuring relia…	Yes, I have had several discussions with other farmers regarding the potential benefits and challenges of cultivating biofortified Orange Fleshed Sweet Potato (OFSP). The responses from my fellow farmers have been overwhelmingly positive. Many of them expressed strong belief in the numerous advantages offered by this crop compared to others in terms of both utilization and yield. During our conve…	From my perspective, I am highly confident in our ability to overcome any challenges associated with cultivating OFSP. This confidence stems from our proactive approach in seeking solutions through collaboration with fellow farmers and extension agents. Through robust data gathering and analysis of shared experiences, we continuously refine our methods and adapt to new challenges. This collective…	1854
Space Requirements: One major concern is the crop's need for more space. Farmers often have limited land available, and allocating enough area for OFSP cultivation can be difficult. This issue is exacerbated in regions where land is already scarce and intensely cultivated for various crops.	The perceived ease of adopting biofortified OFSP from a user's perspective lies in the straightforwardness of agricultural practices like planting and harvesting, the familiar cooking methods, and the promising market potential due to consumer interest in nutritionally superior products.	Taste, color, and yield are indispensable qualities of OFSP for a farmer like me. They not only address consumer preferences and nutritional needs but also ensure economic viability and resilience in agriculture. These factors collectively contribute to the success and sustainability of my farming enterprise, making OFSP a valuable crop choice.	the attributes of OFSP its maturity period, nutritional value, and low production cost combine to positively impact our family's income, health, nutrition, work conditions, and time management. By leveraging these qualities effectively, we can achieve greater economic stability, improved health outcomes, and a more balanced lifestyle.	When considering the cultivation and consumption of biofortified Orange Fleshed Sweet Potato, I firmly believe it can significantly impact the nutritional status of my household. Biofortified OFSP is enriched with essential nutrients like Vitamin A, which is crucial for health, especially in regions where deficiencies are prevalent. From a cultivation standpoint, biofortified OFSP has shown highe…	cultivating biofortified OFSP can transform the economic status of a household by increasing agricultural productivity, improving nutritional outcomes, opening new market opportunities, and enhancing resilience to environmental factors. This multifaceted approach not only boosts immediate income but also contributes to long-term economic stability and food security for the household.	High yield, high income, good health	When discussing the adoption of biofortified Orange Fleshed Sweet Potato (OFSP), it's essential to consider both the barriers and opportunities associated with its cultivation, while barriers like land scarcity and climate change pose significant challenges to the adoption of biofortified OFSP, opportunities provided by fertile land and access to irrigation systems offer a promising pathway for e…	Creating Awareness: Increasing awareness through various channels such as workshops, demonstrations, and community meetings plays a pivotal role. Highlighting success stories from early adopters of biofortified OFSP can inspire confidence among farmers. Additionally, leveraging digital platforms and local media can amplify messaging about the benefits and success stories associated with adopting …	Yes, I am willing to continue planting OFSP due to several compelling reasons. Firstly, its nutritional value is exceptional, providing essential vitamins and minerals that contribute significantly to the health and well-being of my family. Secondly, cultivating OFSP is cost-effective. The initial investment and ongoing cultivation costs are relatively low compared to other crops, making it a fin…	My decision-making process in adopting biofortified OFSP is influenced by several personal factors. Firstly, my education level has equipped me with the knowledge and openness to embrace new agricultural technologies. This education allows me to understand the potential benefits that OFSP can offer, such as improved nutritional value and resilience to pests and diseases.	When considering the role and influence of friends, family, and fellow farmers on my decision to adopt and continue with biofortified Orange Fleshed Sweet Potato (OFSP), their impact is multifaceted. Friends and fellow farmers play a significant role in my journey with biofortified OFSP by providing encouragement and practical support based on their knowledge and experiences. Their influence, how…	The support and encouragement from external entities government, financial institutions, NGOs, and extension services—are indispensable in my decision to grow biofortified OFSP. Their financial assistance, training programs, provision of quality seeds, and ongoing extension services collectively contribute to the success and sustainability of biofortified OFSP cultivation, ensuring both food secu…	I've had limited discussions with other farmers regarding the potential benefits or challenges of cultivating biofortified Orange Fleshed Sweet Potato (OFSP). The topic is relatively new, and only a few farmers have adopted it so far. From those discussions, it's clear that there is a consensus on the need for more awareness and encouragement within the farming community. Farmers who have conside…	In my perspective, I feel highly confident in my ability to tackle any challenges associated with cultivating Orange Fleshed Sweet Potato (OFSP). The reason for my confidence stems from the manageable nature of the challenges typically encountered. From my experience, these challenges are relatively few and can be effectively addressed, often without the need for external assistance. Cultivating …	2163
One of the significant challenges in adopting biofortified Orange Fleshed Sweet Potato appears to be the unavailability of vines in the market. This issue poses a practical barrier for farmers who are keen to integrate biofortified OFSP into their agricultural practices. Access to quality planting material is crucial for successful adoption and scale-up of new agricultural innovations. Without a …	several aspects appear straightforward. These include the ready availability of compost, specifically cow dung, which serves as a rich organic fertilizer enhancing soil fertility. Furthermore, having access to irrigation facilities proves advantageous, ensuring consistent water supply crucial for crop growth and yield stability. Moreover, proper land management practices in the area are already e…	As a farmer, several key qualities and attributes of Orange Fleshed Sweet Potato (OFSP) are critically important dieses and pest resistant, highly demanded, early maturity, creating awareness to the farmer and consumer is important.	the nutritional value of OFSP is particularly beneficial. Rich in essential vitamins, especially Vitamin A, which is crucial for eye health and immune function, OFSP enhances the nutritional intake of my family. This contributes directly to improved health outcomes, reducing the incidence of malnutrition and related health issues among family members. In terms of work conditions, the ease of grow…	Yes, cultivating and consuming biofortified OFSP can profoundly affect the nutritional status of our household in several ways. Firstly, biofortified OFSP offers enhanced levels of key nutrients such as vitamin A, which is crucial for vision, immune function, and overall growth and development, especially in children and pregnant women. By incorporating biofortified OFSP into our diet, we can add…	In my opinion, cultivating biofortified OFSP can significantly influence our household's economic standing. This variety commands a high price in the market due to its nutritional benefits and scarcity in supply, allowing us to potentially earn higher income. By cultivating biofortified OFSP, we can capitalize on this market demand. For instance, I have observed that even neighboring villages are…	High yield, high income, good health	while barriers like land scarcity and climate change pose significant challenges to the adoption of biofortified OFSP, opportunities provided by fertile land and access to irrigation systems offer a promising pathway for enhancing agricultural productivity and nutritional outcomes in affected regions. Effective policymaking, technological innovations, and community engagement are crucial for real…	Develop Comprehensive Seed Distribution Channels :One of the critical strategies to enhance farmers' attitudes towards adopting biofortified OFSP is to develop comprehensive and reliable seed distribution channels. This involves: Ensuring Accessibility: Farmers need easy and reliable access to high-quality OFSP planting materials. This could be achieved through the establishment of local seed ban…	Yes, I am willing to continue planting Orange-Fleshed Sweet Potato due to several key benefits it offers. Primarily, OFSP serves as a vital source of food for my household, contributing significantly to our nutritional needs. The crop is rich in essential vitamins, particularly vitamin A, which is crucial for maintaining good health. Additionally, OFSP is advantageous from an economic perspective…	factors such as my age and individual behavior, including my receptiveness to innovation and new agricultural practices, shape my decision-making process. Being open to change and adaptable to new technologies enables me to continuously improve my farming methods and stay competitive in the evolving agricultural sector.	The opinions and influence of my family, relatives, and fellow farmers play a crucial role in my decision-making process regarding the adoption and retention of biofortified Orange Fleshed Sweet Potato (OFSP). Their perspectives carry significant weight, shaping both positively and negatively my choices in farming practices. Primarily, the positive influence stems from the shared experiences and …	The support and encouragement from external entities such as government agencies, financial institutions, NGOs, and extension services play a pivotal role in influencing our decision to grow biofortified Orange Fleshed Sweet Potato (OFSP) for several critical reasons. Firstly, comprehensive training provided by these external bodies is indispensable. Through structured training programs, farmers …	The discussions with fellow farmers regarding the cultivation of biofortified Orange Fleshed Sweet Potato (OFSP) predominantly centered around its potential benefits. We delved deeply into how biofortification enhances the nutritional value of OFSP, particularly its increased levels of vitamin A, which is crucial for community health, especially in regions where vitamin A deficiency is prevalent.…	I am highly confident in my ability to overcome any challenges associated with cultivating Orange Fleshed Sweet Potato (OFSP). This confidence stems from my experience and understanding that OFSP is a farmer-friendly crop. Through my years of cultivating different varieties of sweet potatoes and specifically focusing on OFSP, I have developed a robust knowledge base. I am familiar with its growth…	2029
The challenges of adopting biofortified OFSP from a farmer's perspective include the difficulty of managing it alongside other crops due to its specific care requirements, its competitive nutrient absorption which adversely affects other crops, and the insufficient knowledge and training needed to cultivate it successfully.	several aspects appear straightforward. These include the ready availability of compost, specifically cow dung, which serves as a rich organic fertilizer enhancing soil fertility. Furthermore, having access to irrigation facilities proves advantageous, ensuring consistent water supply crucial for crop growth and yield stability. Moreover, proper land management practices in the area are already e…		The attributes of Orange Fleshed Sweet Potato contribute significantly to both the well-being and economic stability of my family in several profound ways. Firstly, OFSP requires minimal effort in cultivation while delivering consistently high yields. This efficiency translates into increased income for my family, as it allows us to allocate resources and time more effectively across our agricult…	When considering the cultivation and consumption of biofortified Orange Fleshed Sweet Potato, I firmly believe it can significantly impact the nutritional status of my household. Biofortified OFSP is enriched with essential nutrients like Vitamin A, which is crucial for health, especially in regions where deficiencies are prevalent. From a cultivation standpoint, biofortified OFSP has shown highe…	Yes, cultivating biofortified OFSP can significantly influence the economic status of a household in several ways. Firstly, the adoption of biofortified varieties often leads to higher yields per unit area compared to traditional varieties. This increased productivity translates directly into higher income for farmers, especially when cultivated on a larger scale.	High yield, high income, good health	my opinion is that it presents significant potential despite certain barriers. One prominent barrier is the local weather conditions, particularly foggy climates that may not be conducive to optimal plant growth. However, an important opportunity lies in OFSP's resilience to drought once it reaches maturity. This characteristic can be pivotal in regions prone to water scarcity, enhancing its appe…	Creating Awareness: Increasing awareness through various channels such as workshops, demonstrations, and community meetings plays a pivotal role. Highlighting success stories from early adopters of biofortified OFSP can inspire confidence among farmers. Additionally, leveraging digital platforms and local media can amplify messaging about the benefits and success stories associated with adopting …	Yes, I am willing to continue planting OFSP due to several compelling reasons. Firstly, its nutritional value is exceptional, providing essential vitamins and minerals that contribute significantly to the health and well-being of my family. Secondly, cultivating OFSP is cost-effective. The initial investment and ongoing cultivation costs are relatively low compared to other crops, making it a fin…	The decision-making process regarding the adoption of new crops such as biofortified Orange-Fleshed Sweet Potato (OFSP) can be influenced by several personal factors. In my case, my educational background in business administration plays a pivotal role. This education has equipped me with the knowledge and analytical skills to assess new opportunities, like cultivating OFSP, from a business persp…	The influence of friends, family, and fellow farmers on my decision to adopt and retain biofortified Orange Fleshed Sweet Potato (OFSP) is minimal. While I value the opinions of others and consider them as part of my decision-making process, ultimately, my choice is driven by my own evaluation of the benefits and suitability of biofortified OFSP for my farming practices. My family and friends may…	The support and encouragement from external entities such as government agencies, financial institutions, NGOs, and extension services play a pivotal role in influencing our decision to grow biofortified Orange Fleshed Sweet Potato (OFSP) for several critical reasons. Firstly, comprehensive training provided by these external bodies is indispensable. Through structured training programs, farmers …	When discussing the potential benefits and challenges of cultivating biofortified Orange Fleshed Sweet Potato with fellow farmers, the responses were insightful and varied. In terms of benefits, many farmers highlighted several key points. Firstly, they emphasized the significant nutritional benefits of biofortified OFSP for family consumption. The higher levels of vitamin A in biofortified OFSP …	When asked about my confidence in overcoming challenges associated with cultivating OFSP, I feel quite assured. My confidence stems from a well-thought-out approach: I am proactive about seeking advice and insights from fellow farmers who have experience with similar challenges. By engaging with other farmers, I can leverage their expertise and learn from their successes and failures. This approa…	1871
Knowledge Gaps: There are significant gaps in knowledge regarding the cultivation of biofortified OFSP. Many farmers have not received adequate or effective training on the specific techniques required for successful OFSP farming. This includes understanding the best planting practices, pest and disease management, and post-harvest handling. Without proper education and resources, farmers struggl…	The perceived ease of adopting biofortified OFSP from a user's perspective lies in the straightforwardness of agricultural practices like planting and harvesting, the familiar cooking methods, and the promising market potential due to consumer interest in nutritionally superior products.	The attributes of OFSP such as high yield potential, nutritional value, market appeal, and adaptability are essential considerations for farmers. These qualities not only address immediate food security challenges but also contribute to improving economic outcomes, enhancing nutritional intake, and promoting sustainable agricultural practices in diverse farming environments.	several key benefits of Orange Fleshed Sweet Potato in relation to income, health, nutrition, and low production management.	Yes, cultivating and consuming biofortified OFSP can profoundly affect the nutritional status of our household in several ways. Firstly, biofortified OFSP offers enhanced levels of key nutrients such as vitamin A, which is crucial for vision, immune function, and overall growth and development, especially in children and pregnant women. By incorporating biofortified OFSP into our diet, we can add…	The economic impact of cultivating biofortified OFSP on a household can be substantial. It not only increases income through higher selling prices but also potentially reduces expenses related to health and enhances overall agricultural productivity. Thus, biofortified OFSP cultivation represents a promising avenue for improving the economic status and resilience of farming households.	High yield, high income, good health	Regarding my opinion on Orange Fleshed Sweet Potato (OFSP), I believe it presents a significant opportunity in addressing nutritional deficiencies. Biofortified OFSP, in particular, offers enhanced levels of beta-carotene, which can combat Vitamin A deficiency prevalent in our region. Barriers to adopting biofortified OFSP include challenges with pest management, as insects and animals can damage…	to improve farmers’ attitudes towards adopting biofortified OFSP, it is crucial to implement strategies such as government subsidies, enhanced training programs with expert guidance, expanded availability of biofortified crops, addressing food insecurity concerns, and strengthening extension services. These strategies address both the practical and educational needs of farmers, fostering a suppor…	Yes, I am willing to continue planting OFSP due to several compelling reasons. Firstly, its nutritional value is exceptional, providing essential vitamins and minerals that contribute significantly to the health and well-being of my family. Secondly, cultivating OFSP is cost-effective. The initial investment and ongoing cultivation costs are relatively low compared to other crops, making it a fin…	factors such as my age and individual behavior, including my receptiveness to innovation and new agricultural practices, shape my decision-making process. Being open to change and adaptable to new technologies enables me to continuously improve my farming methods and stay competitive in the evolving agricultural sector.	The influence of friends, family, and fellow farmers on my decision to adopt and retain biofortified Orange Fleshed Sweet Potato (OFSP) is not significant, whether positively or negatively. In our community, experiences with agricultural technologies vary widely. For example, if one farmer tries a new technology like biofortified OFSP and encounters challenges or negative outcomes due to factors …	The support and encouragement from external entities such as government organizations, financial institutions, NGOs, and extension services play a crucial role in influencing farmers' decisions to grow biofortified Orange Fleshed Sweet Potato (OFSP). While there is no direct pressure exerted by these bodies, their encouragement can significantly sway farmers towards adopting biofortified OFSP. Fa…	The farmer indicated that they have not yet engaged in discussions with other farmers regarding the potential benefits or challenges of cultivating biofortified Orange Fleshed Sweet Potato (OFSP). However, they expressed their intention to initiate these discussions soon after they have personally tried cultivating biofortified OFSP. The reason behind this approach could be the farmer's desire to…	I am highly confident in my ability to overcome any challenges associated with cultivating OFSP. My confidence stems from several factors. Firstly, I have acquired substantial knowledge and skills through training and hands-on experience in sweet potato farming. This practical background equips me with a deep understanding of the crop's requirements and potential challenges. Additionally, I maint…	1996
several challenges emerge. Firstly, the availability of quality seeds stands out as a significant hurdle. Farmers often struggle to access reliable sources of biofortified OFSP seeds, which are crucial for initiating cultivation. Secondly, there is a notable shortage of comprehensive information regarding the cultivation, management, and benefits of biofortified OFSP. Many farmers express difficu…	The perceived ease of adopting biofortified OFSP from a user's perspective lies in the straightforwardness of agricultural practices like planting and harvesting, the familiar cooking methods, and the promising market potential due to consumer interest in nutritionally superior products.	Early Maturity: Early maturity in OFSP varieties allows for quicker turnover of crops, reducing the time from planting to harvest. This trait is advantageous in regions prone to unpredictable weather patterns or where farmers practice multiple cropping systems. Early maturity also facilitates timely planting of subsequent crops, optimizing land use efficiency and overall farm productivity.	several key benefits of Orange Fleshed Sweet Potato in relation to income, health, nutrition, and low production management.	Yes, cultivating and consuming biofortified OFSP can profoundly affect the nutritional status of our household in several ways. Firstly, biofortified OFSP offers enhanced levels of key nutrients such as vitamin A, which is crucial for vision, immune function, and overall growth and development, especially in children and pregnant women. By incorporating biofortified OFSP into our diet, we can add…	The cultivation of biofortified OFSP positively influences the economic status of households by commanding higher market prices and reducing production costs, thereby increasing profitability per unit of land cultivated. These economic gains, coupled with potential socio-economic benefits at the community level, underscore the significance of biofortified OFSP as a sustainable agricultural innova…	High yield, high income, good health	I believe it presents a significant opportunity in addressing nutritional deficiencies. Biofortified OFSP, in particular, offers enhanced levels of beta-carotene, which can combat Vitamin A deficiency prevalent in our region. Barriers to adopting biofortified OFSP include challenges with pest management, as insects and animals can damage the crops, impacting yield and quality. Additionally, the s…	Develop Comprehensive Seed Distribution Channels :One of the critical strategies to enhance farmers' attitudes towards adopting biofortified OFSP is to develop comprehensive and reliable seed distribution channels. This involves: Ensuring Accessibility: Farmers need easy and reliable access to high-quality OFSP planting materials. This could be achieved through the establishment of local seed ban…	yes I am willing for us who already growing OFSP, several factors are crucial to sustain this practice: Continuous Education and Training: Ongoing education on advanced farming techniques and pest management to maintain high yields and crop quality. Market Access and Stability: Ensuring stable and reliable market access to sell OFSP at competitive prices, along with exploring value-added products…	factors such as my age and individual behavior, including my receptiveness to innovation and new agricultural practices, shape my decision-making process. Being open to change and adaptable to new technologies enables me to continuously improve my farming methods and stay competitive in the evolving agricultural sector.	The influence of friends, family, and fellow farmers on my decision to adopt and maintain biofortified Orange Fleshed Sweet Potato (OFSP) cannot be overstated. Peer pressure plays a significant role in this regard because when I observe my neighbors benefiting from adopting new agricultural practices or technologies, it creates a strong motivation for me to follow suit. Seeing their positive outc…	The decision to grow biofortified OFSP is driven primarily by personal conviction and belief in its benefits. While external support can be beneficial, my decision does not hinge on pressure or direct support from government, financial institutions, NGOs, or extension services. However, comprehensive support from these entities could potentially enhance various aspects of cultivation and marketin…	The farmers I've spoken with have indeed discussed the potential benefits and challenges of cultivating biofortified Orange Fleshed Sweet Potato (OFSP). Their decision to plant biofortified OFSP was largely influenced by the quality aspects they heard about. Specifically, they were impressed by the enhanced nutritional content of biofortified OFSP compared to traditional varieties. The discussion…	In my perspective, I feel very confident about my ability to overcome any challenges associated with cultivating Orange Fleshed Sweet Potato (OFSP). My confidence stems from my extensive knowledge and experience in cultivating various vegetables, especially those with similar cultivation requirements and care needs as OFSP. I understand the specific techniques for planting, nurturing, and managin…	1754
One of the significant challenges in adopting biofortified Orange Fleshed Sweet Potato appears to be the unavailability of vines in the market. This issue poses a practical barrier for farmers who are keen to integrate biofortified OFSP into their agricultural practices. Access to quality planting material is crucial for successful adoption and scale-up of new agricultural innovations. Without a …	The perceived ease of adopting biofortified OFSP from a user's perspective lies in the straightforwardness of agricultural practices like planting and harvesting, the familiar cooking methods, and the promising market potential due to consumer interest in nutritionally superior products.	Early Maturity: Early maturity in OFSP varieties allows for quicker turnover of crops, reducing the time from planting to harvest. This trait is advantageous in regions prone to unpredictable weather patterns or where farmers practice multiple cropping systems. Early maturity also facilitates timely planting of subsequent crops, optimizing land use efficiency and overall farm productivity.	The agronomic advantages of high yield from small plots with OFSP translate into tangible benefits for our family across income stability, health enhancement through better nutrition, improved work conditions, efficient time management, and ultimately, a better quality of life.	Yes, cultivating and consuming biofortified OFSP can profoundly affect the nutritional status of our household in several ways. Firstly, biofortified OFSP offers enhanced levels of key nutrients such as vitamin A, which is crucial for vision, immune function, and overall growth and development, especially in children and pregnant women. By incorporating biofortified OFSP into our diet, we can add…	There may be initial uncertainties, but I believe the cultivation of biofortified OFSP presents a promising opportunity to enhance the economic status of my household through improved health outcomes, increased income from higher-value crops, cost savings, and enhanced resilience to environmental challenges. These factors combined suggest a potential positive impact on the economic well-being of …	High yield, high income, good health	my opinion is that it presents significant potential despite certain barriers. One prominent barrier is the local weather conditions, particularly foggy climates that may not be conducive to optimal plant growth. However, an important opportunity lies in OFSP's resilience to drought once it reaches maturity. This characteristic can be pivotal in regions prone to water scarcity, enhancing its appe…	Develop Comprehensive Seed Distribution Channels :One of the critical strategies to enhance farmers' attitudes towards adopting biofortified OFSP is to develop comprehensive and reliable seed distribution channels. This involves: Ensuring Accessibility: Farmers need easy and reliable access to high-quality OFSP planting materials. This could be achieved through the establishment of local seed ban…	I am fully committed to continuing the adoption of OFSP in my farming practices. This decision is rooted in the unparalleled benefits I've experienced firsthand with this crop. OFSP stands out due to its ease of cultivation, productivity, resilience against pests and diseases, as well as its nutritional value which makes it highly consumable. Moreover, the storage capability of OFSP is impressive…	factors such as my age and individual behavior, including my receptiveness to innovation and new agricultural practices, shape my decision-making process. Being open to change and adaptable to new technologies enables me to continuously improve my farming methods and stay competitive in the evolving agricultural sector.	The influence of friends, family, and fellow farmers plays a significant role in my decision to adopt and retain biofortified Orange Fleshed Sweet Potato (OFSP). Their opinions and actions carry considerable weight in shaping my agricultural practices. When I observe that my family and friends have already adopted biofortified OFSP and are benefiting from it, it strongly motivates me to follow su…	External support and encouragement from entities like government agencies, financial institutions, NGOs, and extension services play a significant role in influencing our decision to cultivate biofortified Orange Fleshed Sweet Potato (OFSP). Their involvement becomes crucial because they often provide critical resources, expertise, and sometimes financial assistance that can enhance our ability t…	When discussing the potential benefits and challenges of cultivating biofortified Orange Fleshed Sweet Potato (OFSP) with fellow farmers, the responses were insightful and detailed. Regarding the benefits, farmers emphasized two key advantages. Firstly, biofortified OFSP offers a significantly higher yield compared to traditional varieties. This characteristic is particularly appealing as it dire…	In my perspective, I feel quite confident about our ability to overcome any challenges associated with cultivating Orange-Fleshed Sweet Potato (OFSP). This confidence stems from the similarities I've observed between OFSP and our local sweet potato varieties. Through our experience with local sweet potatoes, we have developed robust knowledge and skills in cultivation techniques, pest management,…	689
Space Requirements: One major concern is the crop's need for more space. Farmers often have limited land available, and allocating enough area for OFSP cultivation can be difficult. This issue is exacerbated in regions where land is already scarce and intensely cultivated for various crops.	The perceived ease of adopting biofortified OFSP from a user's perspective lies in the straightforwardness of agricultural practices like planting and harvesting, the familiar cooking methods, and the promising market potential due to consumer interest in nutritionally superior products.	The attributes of OFSP such as high yield potential, nutritional value, market appeal, and adaptability are essential considerations for farmers. These qualities not only address immediate food security challenges but also contribute to improving economic outcomes, enhancing nutritional intake, and promoting sustainable agricultural practices in diverse farming environments.	the attributes of OFSP its maturity period, nutritional value, and low production cost combine to positively impact our family's income, health, nutrition, work conditions, and time management. By leveraging these qualities effectively, we can achieve greater economic stability, improved health outcomes, and a more balanced lifestyle.	Yes, cultivating and consuming biofortified OFSP can profoundly affect the nutritional status of our household in several ways. Firstly, biofortified OFSP offers enhanced levels of key nutrients such as vitamin A, which is crucial for vision, immune function, and overall growth and development, especially in children and pregnant women. By incorporating biofortified OFSP into our diet, we can add…	cultivating biofortified OFSP has the potential to transform our household's economic status by reducing production costs, increasing income through higher market demand and potentially accessing additional support from health and development initiatives. These factors combined create a robust economic outlook for our household, driven by the cultivation of biofortified OFSP.	High yield, high income, good health	I believe it presents a significant opportunity in addressing nutritional deficiencies. Biofortified OFSP, in particular, offers enhanced levels of beta-carotene, which can combat Vitamin A deficiency prevalent in our region. Barriers to adopting biofortified OFSP include challenges with pest management, as insects and animals can damage the crops, impacting yield and quality. Additionally, the s…	by integrating cooperative learning frameworks, ensuring reliable seed access, conducting comprehensive training on nutritional benefits, and highlighting economic opportunities, farmers' attitudes towards adopting biofortified OFSP can be positively influenced. These strategies leverage both practical experiences and robust data to create a compelling case for widespread adoption among farming c…	Yes, I am willing to continue planting Orange-Fleshed Sweet Potato due to several key benefits it offers. Primarily, OFSP serves as a vital source of food for my household, contributing significantly to our nutritional needs. The crop is rich in essential vitamins, particularly vitamin A, which is crucial for maintaining good health. Additionally, OFSP is advantageous from an economic perspective…	My decision to adopt biofortified OFSP would depend on a combination of factors: my past experience with WFSP, my educational background in agriculture, my understanding of financial implications, and my tolerance for agricultural risks posed by local climatic conditions. These factors collectively shape my approach to exploring new crop opportunities and ensuring sustainable agricultural practic…	The influence of friends, family, and fellow farmers on my decision to adopt and retain biofortified Orange Fleshed Sweet Potato (OFSP) is minimal. My family and other farmers around me have not played a significant role in shaping my choice. However, the opinions and actions of the government have had some impact. Specifically, government policies that encourage or even enforce the production of…	The support and encouragement from external entities such as government, financial institutions, NGOs, and extension services play a crucial role in influencing my decision to grow biofortified Orange Fleshed Sweet Potato (OFSP) for several reasons. Firstly, the availability of quality seeds is paramount. External support, particularly from government and NGOs, is very important in ensuring relia…	yes, I have engaged in discussions with other farmers regarding various aspects of cultivating biofortified Orange Fleshed Sweet Potato (OFSP). These conversations covered topics such as planting techniques, harvesting methods, as well as the perceived benefits and challenges associated with biofortified OFSP. In particular, the discussions highlighted the attractiveness of cultivating biofortifi…	while challenges in farming OFSP are inevitable, my confidence lies in my proactive attitude, practical experience, and readiness to adapt. I am committed to continuously learning and applying new strategies to ensure successful cultivation and contribute positively to my community's food security and economic stability.	1748
several challenges emerge. Firstly, the availability of quality seeds stands out as a significant hurdle. Farmers often struggle to access reliable sources of biofortified OFSP seeds, which are crucial for initiating cultivation. Secondly, there is a notable shortage of comprehensive information regarding the cultivation, management, and benefits of biofortified OFSP. Many farmers express difficu…	several aspects appear straightforward. These include the ready availability of compost, specifically cow dung, which serves as a rich organic fertilizer enhancing soil fertility. Furthermore, having access to irrigation facilities proves advantageous, ensuring consistent water supply crucial for crop growth and yield stability. Moreover, proper land management practices in the area are already e…	yield and early maturity	the attributes of OFSP its maturity period, nutritional value, and low production cost combine to positively impact our family's income, health, nutrition, work conditions, and time management. By leveraging these qualities effectively, we can achieve greater economic stability, improved health outcomes, and a more balanced lifestyle.	When considering the cultivation and consumption of biofortified Orange Fleshed Sweet Potato, I firmly believe it can significantly impact the nutritional status of my household. Biofortified OFSP is enriched with essential nutrients like Vitamin A, which is crucial for health, especially in regions where deficiencies are prevalent. From a cultivation standpoint, biofortified OFSP has shown highe…	high yield potential of biofortified OFSP means we can harvest more produce per unit of land cultivated. This surplus not only meets our family's nutritional needs but also allows us to sell the excess in local markets, generating additional income for our household. This additional income can be invested back into our farm to further improve productivity or allocated towards other household expe…	High yield, high income, good health	my opinion is that it presents significant potential despite certain barriers. One prominent barrier is the local weather conditions, particularly foggy climates that may not be conducive to optimal plant growth. However, an important opportunity lies in OFSP's resilience to drought once it reaches maturity. This characteristic can be pivotal in regions prone to water scarcity, enhancing its appe…	to improve farmers’ attitudes towards adopting biofortified OFSP, it is crucial to implement strategies such as government subsidies, enhanced training programs with expert guidance, expanded availability of biofortified crops, addressing food insecurity concerns, and strengthening extension services. These strategies address both the practical and educational needs of farmers, fostering a suppor…	Yes, I am willing to continue planting OFSP due to several compelling reasons. Firstly, its nutritional value is exceptional, providing essential vitamins and minerals that contribute significantly to the health and well-being of my family. Secondly, cultivating OFSP is cost-effective. The initial investment and ongoing cultivation costs are relatively low compared to other crops, making it a fin…	My decision to adopt biofortified OFSP would depend on a combination of factors: my past experience with WFSP, my educational background in agriculture, my understanding of financial implications, and my tolerance for agricultural risks posed by local climatic conditions. These factors collectively shape my approach to exploring new crop opportunities and ensuring sustainable agricultural practic…	When considering the role and influence of friends, family, and fellow farmers on my decision to adopt and continue with biofortified Orange Fleshed Sweet Potato (OFSP), their impact is multifaceted. Friends and fellow farmers play a significant role in my journey with biofortified OFSP by providing encouragement and practical support based on their knowledge and experiences. Their influence, how…	The support and encouragement from external entities such as government organizations, financial institutions, NGOs, and extension services play a crucial role in influencing farmers' decisions to grow biofortified Orange Fleshed Sweet Potato (OFSP). While there is no direct pressure exerted by these bodies, their encouragement can significantly sway farmers towards adopting biofortified OFSP. Fa…	When discussing the potential benefits and challenges of cultivating biofortified Orange Fleshed Sweet Potato (OFSP) with fellow farmers, the consensus largely centers around two key aspects. Firstly, in terms of benefits, there is a notable enthusiasm regarding the market demand for biofortified OFSP. Farmers have observed that there is a growing consumer preference and market readiness for crop…	I am highly confident in my ability to effectively manage and address any challenges associated with cultivating Orange Fleshed Sweet Potato (OFSP). Through my experience and knowledge, I am fully prepared to undertake its conservation and tackle any potential issues that may arise. This confidence stems from my comprehensive understanding of the crop's requirements, including soil conditions, wa…	1908
Knowledge Gaps: There are significant gaps in knowledge regarding the cultivation of biofortified OFSP. Many farmers have not received adequate or effective training on the specific techniques required for successful OFSP farming. This includes understanding the best planting practices, pest and disease management, and post-harvest handling. Without proper education and resources, farmers struggl…	The attractiveness of biofortified OFSP to users stems from its delicious taste, versatility in various agricultural settings, and the reliable availability of irrigation water.	yield and early maturity	The agronomic advantages of high yield from small plots with OFSP translate into tangible benefits for our family across income stability, health enhancement through better nutrition, improved work conditions, efficient time management, and ultimately, a better quality of life.	In my opinion, cultivating and consuming biofortified Orange Fleshed Sweet Potato can significantly enhance the nutritional status of our household, particularly benefiting children under 5 years old. The high beta-carotene content in biofortified OFSP provides crucial health benefits, including improved vision and prevention of conditions like night blindness. This nutritional boost is especiall…	The nutritional benefits of biofortified OFSP can potentially reduce healthcare costs associated with nutritional deficiencies, thereby indirectly contributing to our economic well-being by improving overall family health and reducing medical expenses.	High yield, high income, good health	I believe it presents a significant opportunity in addressing nutritional deficiencies. Biofortified OFSP, in particular, offers enhanced levels of beta-carotene, which can combat Vitamin A deficiency prevalent in our region. Barriers to adopting biofortified OFSP include challenges with pest management, as insects and animals can damage the crops, impacting yield and quality. Additionally, the s…	Creating Awareness: Increasing awareness through various channels such as workshops, demonstrations, and community meetings plays a pivotal role. Highlighting success stories from early adopters of biofortified OFSP can inspire confidence among farmers. Additionally, leveraging digital platforms and local media can amplify messaging about the benefits and success stories associated with adopting …	Yes, I am willing to continue planting OFSP due to several compelling reasons. Firstly, its nutritional value is exceptional, providing essential vitamins and minerals that contribute significantly to the health and well-being of my family. Secondly, cultivating OFSP is cost-effective. The initial investment and ongoing cultivation costs are relatively low compared to other crops, making it a fin…	My decision to adopt biofortified OFSP would depend on a combination of factors: my past experience with WFSP, my educational background in agriculture, my understanding of financial implications, and my tolerance for agricultural risks posed by local climatic conditions. These factors collectively shape my approach to exploring new crop opportunities and ensuring sustainable agricultural practic…	The opinions and influence of my family, relatives, and fellow farmers play a crucial role in my decision-making process regarding the adoption and retention of biofortified Orange Fleshed Sweet Potato (OFSP). Their perspectives carry significant weight, shaping both positively and negatively my choices in farming practices. Primarily, the positive influence stems from the shared experiences and …	The decision to grow biofortified OFSP is driven primarily by personal conviction and belief in its benefits. While external support can be beneficial, my decision does not hinge on pressure or direct support from government, financial institutions, NGOs, or extension services. However, comprehensive support from these entities could potentially enhance various aspects of cultivation and marketin…	Yes, I have engaged in several discussions with fellow farmers regarding the potential benefits and challenges associated with cultivating biofortified Orange Fleshed Sweet Potato (OFSP). The consensus among most farmers overwhelmingly emphasized the benefits over challenges. Specifically, they highlighted several advantages. Firstly, they emphasized the improved palatability and nutritional valu…	In my perspective, I feel quite confident about my ability to overcome any challenges associated with cultivating OFSP (Orange Fleshed Sweet Potato). This confidence stems from thorough preparation and continuous learning. Before starting the cultivation, we conducted extensive research and sought advice from agricultural experts to understand potential challenges such as soil conditions, pest ma…	1900
Knowledge Gaps: There are significant gaps in knowledge regarding the cultivation of biofortified OFSP. Many farmers have not received adequate or effective training on the specific techniques required for successful OFSP farming. This includes understanding the best planting practices, pest and disease management, and post-harvest handling. Without proper education and resources, farmers struggl…	Firstly, the crop imposes lower costs as it requires fewer inputs, which makes it economically feasible for farmers to integrate into their existing agricultural practices. This aspect reduces financial barriers and encourages wider adoption among farmers. Secondly, the soil preparation required for biofortified OFSP is comparable to that of white-fleshed sweet potato (WFSP). This similarity mean…	yield and early maturity	the attributes of OFSP its maturity period, nutritional value, and low production cost combine to positively impact our family's income, health, nutrition, work conditions, and time management. By leveraging these qualities effectively, we can achieve greater economic stability, improved health outcomes, and a more balanced lifestyle.	When considering the cultivation and consumption of biofortified Orange Fleshed Sweet Potato, I firmly believe it can significantly impact the nutritional status of my household. Biofortified OFSP is enriched with essential nutrients like Vitamin A, which is crucial for health, especially in regions where deficiencies are prevalent. From a cultivation standpoint, biofortified OFSP has shown highe…	Yes, I believe cultivating biofortified OFSP can positively impact the economic status of my household. Biofortified OFSP tends to fetch higher prices in the market due to its perceived health benefits and nutritional value. This higher market value can directly translate into increased income for our household when we sell our produce. Furthermore, the demand for biofortified OFSP can be further…	High yield, high income, good health	I believe it presents a significant opportunity in addressing nutritional deficiencies. Biofortified OFSP, in particular, offers enhanced levels of beta-carotene, which can combat Vitamin A deficiency prevalent in our region. Barriers to adopting biofortified OFSP include challenges with pest management, as insects and animals can damage the crops, impacting yield and quality. Additionally, the s…	Develop Comprehensive Seed Distribution Channels :One of the critical strategies to enhance farmers' attitudes towards adopting biofortified OFSP is to develop comprehensive and reliable seed distribution channels. This involves: Ensuring Accessibility: Farmers need easy and reliable access to high-quality OFSP planting materials. This could be achieved through the establishment of local seed ban…	I am fully committed to continuing the adoption of OFSP in my farming practices. This decision is rooted in the unparalleled benefits I've experienced firsthand with this crop. OFSP stands out due to its ease of cultivation, productivity, resilience against pests and diseases, as well as its nutritional value which makes it highly consumable. Moreover, the storage capability of OFSP is impressive…	My decision to adopt biofortified OFSP would depend on a combination of factors: my past experience with WFSP, my educational background in agriculture, my understanding of financial implications, and my tolerance for agricultural risks posed by local climatic conditions. These factors collectively shape my approach to exploring new crop opportunities and ensuring sustainable agricultural practic…	The influence of friends, family, and fellow farmers on my decision to adopt and retain biofortified Orange Fleshed Sweet Potato (OFSP) is minimal. While I value the opinions of others and consider them as part of my decision-making process, ultimately, my choice is driven by my own evaluation of the benefits and suitability of biofortified OFSP for my farming practices. My family and friends may…	External support and encouragement from entities like government agencies, financial institutions, NGOs, and extension services play a significant role in influencing our decision to cultivate biofortified Orange Fleshed Sweet Potato (OFSP). Their involvement becomes crucial because they often provide critical resources, expertise, and sometimes financial assistance that can enhance our ability t…	Yes, I have had several discussions with fellow farmers regarding the potential benefits and challenges of cultivating biofortified Orange Fleshed Sweet Potato (OFSP). The general consensus among them is quite positive. Many farmers are enthusiastic about planting biofortified OFSP due to its numerous benefits, such as enhanced nutritional value with increased levels of Vitamin A, which is crucia…	From my perspective, I am highly confident in our ability to overcome any challenges associated with cultivating OFSP. This confidence stems from our proactive approach in seeking solutions through collaboration with fellow farmers and extension agents. Through robust data gathering and analysis of shared experiences, we continuously refine our methods and adapt to new challenges. This collective…	1806
Knowledge Gaps: There are significant gaps in knowledge regarding the cultivation of biofortified OFSP. Many farmers have not received adequate or effective training on the specific techniques required for successful OFSP farming. This includes understanding the best planting practices, pest and disease management, and post-harvest handling. Without proper education and resources, farmers struggl…	Firstly, the crop imposes lower costs as it requires fewer inputs, which makes it economically feasible for farmers to integrate into their existing agricultural practices. This aspect reduces financial barriers and encourages wider adoption among farmers. Secondly, the soil preparation required for biofortified OFSP is comparable to that of white-fleshed sweet potato (WFSP). This similarity mean…	yield and early maturity	The attributes of Orange Fleshed Sweet Potato contribute significantly to both the well-being and economic stability of my family in several profound ways. Firstly, OFSP requires minimal effort in cultivation while delivering consistently high yields. This efficiency translates into increased income for my family, as it allows us to allocate resources and time more effectively across our agricult…	In my opinion, cultivating and consuming biofortified Orange Fleshed Sweet Potato can significantly enhance the nutritional status of our household, particularly benefiting children under 5 years old. The high beta-carotene content in biofortified OFSP provides crucial health benefits, including improved vision and prevention of conditions like night blindness. This nutritional boost is especiall…	cultivating biofortified OFSP offers multifaceted economic advantages for my household. From direct savings on health expenses to enhanced soil quality and year-round crop availability, the economic impact is substantial and supports sustainable livelihoods.	High yield, high income, good health	my opinion is that it presents significant potential despite certain barriers. One prominent barrier is the local weather conditions, particularly foggy climates that may not be conducive to optimal plant growth. However, an important opportunity lies in OFSP's resilience to drought once it reaches maturity. This characteristic can be pivotal in regions prone to water scarcity, enhancing its appe…	by integrating cooperative learning frameworks, ensuring reliable seed access, conducting comprehensive training on nutritional benefits, and highlighting economic opportunities, farmers' attitudes towards adopting biofortified OFSP can be positively influenced. These strategies leverage both practical experiences and robust data to create a compelling case for widespread adoption among farming c…	Yes, I am willing to continue planting OFSP due to several compelling reasons. Firstly, its nutritional value is exceptional, providing essential vitamins and minerals that contribute significantly to the health and well-being of my family. Secondly, cultivating OFSP is cost-effective. The initial investment and ongoing cultivation costs are relatively low compared to other crops, making it a fin…	My decision to adopt biofortified OFSP would depend on a combination of factors: my past experience with WFSP, my educational background in agriculture, my understanding of financial implications, and my tolerance for agricultural risks posed by local climatic conditions. These factors collectively shape my approach to exploring new crop opportunities and ensuring sustainable agricultural practic…	The influence of friends, family, and fellow farmers on my decision to adopt and retain biofortified Orange Fleshed Sweet Potato (OFSP) is not significant, whether positively or negatively. In our community, experiences with agricultural technologies vary widely. For example, if one farmer tries a new technology like biofortified OFSP and encounters challenges or negative outcomes due to factors …	The support and encouragement from external entities such as government, financial institutions, NGOs, and extension services play a crucial role in influencing my decision to grow biofortified Orange Fleshed Sweet Potato (OFSP) for several reasons. Firstly, the availability of quality seeds is paramount. External support, particularly from government and NGOs, is very important in ensuring relia…	Yes, I have had several discussions with other farmers regarding the potential benefits and challenges of cultivating biofortified Orange Fleshed Sweet Potato (OFSP). The responses from my fellow farmers have been overwhelmingly positive. Many of them expressed strong belief in the numerous advantages offered by this crop compared to others in terms of both utilization and yield. During our conve…	In my perspective, I feel highly confident in my ability to tackle any challenges associated with cultivating Orange Fleshed Sweet Potato (OFSP). The reason for my confidence stems from the manageable nature of the challenges typically encountered. From my experience, these challenges are relatively few and can be effectively addressed, often without the need for external assistance. Cultivating …	2481
Adopting biofortified Orange-Fleshed Sweet Potato presents several challenges. One major issue is the threat posed by an insect known as "urto," which specifically targets and damages OFSP crops. This pest can significantly reduce the yield and quality of the sweet potatoes, making it difficult for farmers to maintain a consistent and healthy crop. Additionally, there is the challenge of water sc…	Firstly, the crop imposes lower costs as it requires fewer inputs, which makes it economically feasible for farmers to integrate into their existing agricultural practices. This aspect reduces financial barriers and encourages wider adoption among farmers. Secondly, the soil preparation required for biofortified OFSP is comparable to that of white-fleshed sweet potato (WFSP). This similarity mean…	For a farmer like me, the qualities of OFSP such as good taste, bright color, high yield potential, and shorter maturity period are crucial for economic success, market competitiveness, and nutritional impact.	The agronomic advantages of high yield from small plots with OFSP translate into tangible benefits for our family across income stability, health enhancement through better nutrition, improved work conditions, efficient time management, and ultimately, a better quality of life.	When considering the cultivation and consumption of biofortified Orange Fleshed Sweet Potato, I firmly believe it can significantly impact the nutritional status of my household. Biofortified OFSP is enriched with essential nutrients like Vitamin A, which is crucial for health, especially in regions where deficiencies are prevalent. From a cultivation standpoint, biofortified OFSP has shown highe…	From my perspective, cultivating biofortified OFSP could significantly influence the economic status of my household in several ways. Firstly, given the higher market demand for previous crops I have produced, such as OFSP, I anticipate that the biofortified variety will attract even greater market interest. This increased demand typically translates into higher selling prices per unit, potential…	High yield, high income, good health	I believe it presents a significant opportunity in addressing nutritional deficiencies. Biofortified OFSP, in particular, offers enhanced levels of beta-carotene, which can combat Vitamin A deficiency prevalent in our region. Barriers to adopting biofortified OFSP include challenges with pest management, as insects and animals can damage the crops, impacting yield and quality. Additionally, the s…	by integrating cooperative learning frameworks, ensuring reliable seed access, conducting comprehensive training on nutritional benefits, and highlighting economic opportunities, farmers' attitudes towards adopting biofortified OFSP can be positively influenced. These strategies leverage both practical experiences and robust data to create a compelling case for widespread adoption among farming c…	Yes, I am willing to continue planting OFSP due to several compelling reasons. Firstly, its nutritional value is exceptional, providing essential vitamins and minerals that contribute significantly to the health and well-being of my family. Secondly, cultivating OFSP is cost-effective. The initial investment and ongoing cultivation costs are relatively low compared to other crops, making it a fin…	several personal factors significantly influence my decision-making process. Firstly, the level of information available plays a critical role. Insufficient information about the cultivation techniques, nutritional benefits, market demand, and potential profitability of biofortified OFSP could hinder my confidence in adopting this crop. Secondly, financial considerations are paramount. The initia…	The influence of friends, family, and fellow farmers on my decision to adopt and maintain biofortified Orange Fleshed Sweet Potato (OFSP) cannot be overstated. Peer pressure plays a significant role in this regard because when I observe my neighbors benefiting from adopting new agricultural practices or technologies, it creates a strong motivation for me to follow suit. Seeing their positive outc…	Not important in my opinion	I've had limited discussions with other farmers regarding the potential benefits or challenges of cultivating biofortified Orange Fleshed Sweet Potato (OFSP). The topic is relatively new, and only a few farmers have adopted it so far. From those discussions, it's clear that there is a consensus on the need for more awareness and encouragement within the farming community. Farmers who have conside…	In my perspective, I feel highly confident in my ability to tackle any challenges associated with cultivating Orange Fleshed Sweet Potato (OFSP). The reason for my confidence stems from the manageable nature of the challenges typically encountered. From my experience, these challenges are relatively few and can be effectively addressed, often without the need for external assistance. Cultivating …	1132
Adopting biofortified Orange-Fleshed Sweet Potato presents several challenges. One major issue is the threat posed by an insect known as "urto," which specifically targets and damages OFSP crops. This pest can significantly reduce the yield and quality of the sweet potatoes, making it difficult for farmers to maintain a consistent and healthy crop. Additionally, there is the challenge of water sc…	The attractiveness of biofortified OFSP to users stems from its delicious taste, versatility in various agricultural settings, and the reliable availability of irrigation water.	For a farmer like me, the qualities of OFSP such as good taste, bright color, high yield potential, and shorter maturity period are crucial for economic success, market competitiveness, and nutritional impact.	the attributes of OFSP its maturity period, nutritional value, and low production cost combine to positively impact our family's income, health, nutrition, work conditions, and time management. By leveraging these qualities effectively, we can achieve greater economic stability, improved health outcomes, and a more balanced lifestyle.	In my opinion, cultivating and consuming biofortified Orange Fleshed Sweet Potato can significantly enhance the nutritional status of our household, particularly benefiting children under 5 years old. The high beta-carotene content in biofortified OFSP provides crucial health benefits, including improved vision and prevention of conditions like night blindness. This nutritional boost is especiall…	I believe cultivating biofortified Orange Fleshed Sweet Potato (OFSP) can significantly impact the economic status of my household. This is primarily due to its excellent storability, which allows me to store the produce for longer periods without significant spoilage. This extended shelf life means I can strategically time my sales throughout the year, taking advantage of fluctuations in market …	High yield, high income, good health	my opinion is that it presents significant potential despite certain barriers. One prominent barrier is the local weather conditions, particularly foggy climates that may not be conducive to optimal plant growth. However, an important opportunity lies in OFSP's resilience to drought once it reaches maturity. This characteristic can be pivotal in regions prone to water scarcity, enhancing its appe…	it is crucial to enhance the support provided by extension services. This includes ensuring that extension workers are well-informed and trained extensively so they can effectively address farmers' queries and concerns during farm visits. Additionally, facilitating easy access to financial services with favorable terms, such as interest-free loans, would enable farmers to invest in essential inpu…	I am fully committed to continuing the adoption of OFSP in my farming practices. This decision is rooted in the unparalleled benefits I've experienced firsthand with this crop. OFSP stands out due to its ease of cultivation, productivity, resilience against pests and diseases, as well as its nutritional value which makes it highly consumable. Moreover, the storage capability of OFSP is impressive…	several personal factors significantly influence my decision-making process. Firstly, the level of information available plays a critical role. Insufficient information about the cultivation techniques, nutritional benefits, market demand, and potential profitability of biofortified OFSP could hinder my confidence in adopting this crop. Secondly, financial considerations are paramount. The initia…	The opinions and influence of my family, relatives, and fellow farmers play a crucial role in my decision-making process regarding the adoption and retention of biofortified Orange Fleshed Sweet Potato (OFSP). Their perspectives carry significant weight, shaping both positively and negatively my choices in farming practices. Primarily, the positive influence stems from the shared experiences and …	The support and encouragement from external entities such as government, financial institutions, NGOs, and extension services play a crucial role in influencing my decision to grow biofortified Orange Fleshed Sweet Potato (OFSP). This support is highly significant to me personally because it provides vital information, seed incentives, and motivation that are essential for farmers like myself to …	The discussions with fellow farmers regarding the cultivation of biofortified Orange Fleshed Sweet Potato (OFSP) predominantly centered around its potential benefits. We delved deeply into how biofortification enhances the nutritional value of OFSP, particularly its increased levels of vitamin A, which is crucial for community health, especially in regions where vitamin A deficiency is prevalent.…	I am highly confident in my ability to overcome any challenges associated with cultivating Orange Fleshed Sweet Potato (OFSP). This confidence stems from my experience and understanding that OFSP is a farmer-friendly crop. Through my years of cultivating different varieties of sweet potatoes and specifically focusing on OFSP, I have developed a robust knowledge base. I am familiar with its growth…	1127
